# Supplementary material for: Redetermination of metarossite, CaV5+ 2O6·2H2O
Source: Acta Crystallogr E Crystallogr Commun. 2016 Aug 9;72(Pt 9):1280–4. doi: 10.1107/S2056989016012433 (PMC5120707; doi:10.1107/S2056989016012433)
Supplement: Supplementary file 1 [file e-72-01280-sup1.cif]

##############################################################################
#                                                                            #
# This CIF contains the data in a paper accepted for publication in          #
# Acta Crystallographica Section E. It conforms to the requirements of       #
# Notes for Authors for Acta Crystallographica Section E, and has been       #
# peer reviewed under the auspices of the IUCr Commission on Journals.       #
#                                                                            #
# Full details of the Crystallographic Information File format               #
# are given in the paper "The Crystallographic Information File (CIF):       #
# a New Standard Archive File for Crystallography" by S. R. Hall, F. H.      #
# Allen and I. D. Brown [Acta Cryst. (1991), A47, 655-685].                  #
#                                                                            #
# The current version of the core CIF dictionary is obtainable from          #
# ftp://ftp.iucr.org/pub/cif_core.dic.                                       #
#                                                                            #
# Software is freely available for graphical display of the structure(s)     #
# in this CIF. For information consult the CIF software page                 #
# http://www.iucr.org/resources/cif/software.                                #
#                                                                            #
# This file may be used for bona fide research purposes within the           #
# scientific community so long as proper attribution is given to the journal # 
# article from which it was obtained.                                        #
#                                                                            #
##############################################################################
data_I
_database_code_depnum_ccdc_archive 'CCDC 1497229'
_audit_creation_method     'SHELXL-2014/7'
_journal_date_recd_electronic     2016-07-20
_journal_date_accepted     2016-08-01
_journal_name_full     'Acta Crystallographica, Section E'
_journal_year     2016
_journal_volume     72
_journal_issue      9
_journal_page_first     1280
_journal_page_last     1284
_journal_paper_category     GI
_journal_paper_doi     10.1107/S2056989016012433
_journal_coeditor_code     WM5311
_publ_contact_author_name     'Ana\"is Kobsch'
_publ_contact_author_address
;
Department of Geosciences
Gould-Simpson Building
University of Arizona
1040 E. 4th Street
Tucson, AZ 85721-0077, USA
;
_publ_contact_author_email     'anais.kobsch@ens-lyon.fr'
_publ_contact_author_fax     '520-621-9999'
_publ_contact_author_phone     '520-621-2672'
_publ_section_title
;
Redetermination of metarossite, CaV^5+^~2~O~6~\\cdot2H~2~O
;
loop_
    _publ_author_name
    _publ_author_footnote
    _publ_author_address
    'Kobsch, Ana\"is' .
;
D\'epartement des Sciences de la Terre,
\'Ecole Normale Sup\'erieure de Lyon, Site Monod
15 parvis Ren\'e Descartes
BP 7000, 69342 Lyon,
France
D\'epartement des Sciences de la Terre,
Universit\'e Claude Bernard Lyon 1
43 Bd du 11 Novembre 1918
69622 Villeurbanne Cedex,
France
;
    'Downs, Robert T.' .
;
Department of Geosciences,
University of Arizona
1040 E. 4th Street
Tucson, AZ 85721-0077,
USA
;
    'Domanik, Kenneth J.' .
;
Lunar and Planetary Laboratory
University of Arizona
1629 E. University Blv
Tucson, AZ 85721-0092,
USA
;
_publ_section_synopsis
;
The redetermination of metarossite, CaV^5+^~2~O~6~\\cdot2H~2~O, based on modern
single-crystal diffraction data confirms the previous study based on
precession photographs, however, with the H atoms located and all atoms
refined with anisotropic displacement parameters.
;
_chemical_name_systematic     'Calcium vanadium (V) oxide dihydrate'
_chemical_formula_moiety     'Ca V2 O6, 2H2 O'
_chemical_formula_sum     'Ca H4 O8 V2'
_chemical_formula_iupac     'Ca V2 O6, 2H2 O'
_chemical_formula_weight     273.99
_chemical_melting_point     ?
_shelx_space_group_comment
;
The symmetry employed for this shelxl refinement is uniquely defined
by the following loop, which should always be used as a source of
symmetry information in preference to the above space-group names.
They are only intended as comments.
;
_space_group_crystal_system     triclinic
_space_group_name_H-M_alt     'P -1'
_space_group_name_Hall     '-P 1'
loop_
    _space_group_symop_operation_xyz
    'x, y, z'
    '-x, -y, -z'
_cell_length_a     6.2059(4)
_cell_length_b     7.0635(4)
_cell_length_c     7.7516(5)
_cell_angle_alpha     93.166(4)
_cell_angle_beta     96.548(4)
_cell_angle_gamma     105.883(4)
_cell_volume     323.36(4)
_cell_formula_units_Z     2
_cell_measurement_reflns_used     1255
_cell_measurement_theta_min     2.656
_cell_measurement_theta_max     29.8325
_cell_measurement_temperature     293(2)
_exptl_crystal_description     Platy
_exptl_crystal_colour     'pale yellow'
_exptl_crystal_size_max     0.070
_exptl_crystal_size_mid     0.070
_exptl_crystal_size_min     0.060
_exptl_crystal_density_diffrn     2.814
_exptl_crystal_density_meas     ?
_exptl_crystal_density_method     ?
_exptl_crystal_F_000     268
_exptl_absorpt_coefficient_mu     3.682
_exptl_absorpt_correction_type     multi-scan
_exptl_absorpt_process_details
;
(<i>SADABS</i>; Bruker, 2004)
;
_shelx_estimated_absorpt_T_min     0.783
_shelx_estimated_absorpt_T_max     0.809
_exptl_absorpt_correction_T_min     0.6694
_exptl_absorpt_correction_T_max     0.7462
_diffrn_ambient_temperature     293(2)
_diffrn_radiation_type     MoK\a
_diffrn_radiation_wavelength     0.71073
_diffrn_measurement_device_type     'Bruker APEXII CCD area-detector'
_diffrn_measurement_method     '\f and \w scan'
_diffrn_detector_area_resol_mean     ?
_diffrn_reflns_number     5576
_diffrn_reflns_av_R_equivalents     0.0372
_diffrn_reflns_theta_min     2.656
_diffrn_reflns_theta_max     31.498
_diffrn_reflns_theta_full     25.242
_diffrn_measured_fraction_theta_max     0.960
_diffrn_measured_fraction_theta_full     0.964
_diffrn_reflns_limit_h_min     -9
_diffrn_reflns_limit_h_max     8
_diffrn_reflns_limit_k_min     -10
_diffrn_reflns_limit_k_max     10
_diffrn_reflns_limit_l_min     -11
_diffrn_reflns_limit_l_max     11
_reflns_number_total     2075
_reflns_number_gt     1508
_reflns_threshold_expression     'I > 2\s(I)'
_refine_ls_structure_factor_coef     Fsqd
_refine_ls_matrix_type     full
_refine_ls_R_factor_all     0.0649
_refine_ls_R_factor_gt     0.0361
_refine_ls_wR_factor_gt     0.0668
_refine_ls_wR_factor_ref     0.0760
_refine_ls_goodness_of_fit_ref     1.013
_refine_ls_restrained_S_all     1.013
_refine_ls_number_reflns     2075
_refine_ls_number_parameters     113
_refine_ls_number_restraints     0
_refine_ls_hydrogen_treatment     refxyz
_refine_ls_weighting_scheme     calc
_refine_ls_weighting_details
              'w=1/[\s^2^(Fo^2^)+(0.0318P)^2^+0.0696P] where P=(Fo^2^+2Fc^2^)/3'
_atom_sites_solution_hydrogens     difmap
_atom_sites_solution_primary     ?
_atom_sites_solution_secondary     ?
_refine_ls_shift/su_max     0.000
_refine_ls_shift/su_mean     0.000
_refine_diff_density_max     0.765
_refine_diff_density_min     -0.581
_refine_ls_extinction_method
;
SHELXL2014 (Sheldrick, 2015b)
;
_refine_ls_extinction_coef     0.005(2)
_refine_ls_extinction_expression
                                  'Fc^*^=kFc[1+0.001xFc^2^\l^3^/sin(2\q)]^-1/4^'
loop_
    _atom_type_symbol
    _atom_type_description
    _atom_type_scat_dispersion_real
    _atom_type_scat_dispersion_imag
    _atom_type_scat_source
    'O' 'O' 0.0106 0.0060
                         'International Tables Vol C Tables 4.2.6.8 and 6.1.1.4'
    'H' 'H' 0.0000 0.0000
                         'International Tables Vol C Tables 4.2.6.8 and 6.1.1.4'
    'Ca' 'Ca' 0.2262 0.3064
                         'International Tables Vol C Tables 4.2.6.8 and 6.1.1.4'
    'V' 'V' 0.3005 0.5294
                         'International Tables Vol C Tables 4.2.6.8 and 6.1.1.4'
_computing_data_collection
;
APEX2 (Bruker, 2004)
;
_computing_cell_refinement
;
SAINT (Bruker, 2004)
;
_computing_data_reduction
;
SAINT (Bruker, 2004)
;
_computing_structure_solution
;
SHELXT (Sheldrick, 2015a)
;
_computing_structure_refinement
;
SHELXL2014 (Sheldrick, 2015b)
;
_computing_molecular_graphics
;
<i>XtalDraw</i> (Downs & Hall-Wallace, 2003)
;
_computing_publication_material
;
publCIF (Westrip, 2010)
;
loop_
    _atom_site_type_symbol
    _atom_site_label
    _atom_site_fract_x
    _atom_site_fract_y
    _atom_site_fract_z
    _atom_site_U_iso_or_equiv
    _atom_site_adp_type
    _atom_site_calc_flag
    _atom_site_occupancy
    _atom_site_disorder_assembly
    _atom_site_disorder_group
    Ca Ca 0.76199(10) 0.46286(9) 0.14933(8) 0.01285(14) Uani d 1 . .
    V V1 0.44824(9) 0.10219(7) 0.33438(6) 0.01068(13) Uani d 1 . .
    V V2 0.37329(8) 0.58264(7) 0.34629(6) 0.01004(13) Uani d 1 . .
    O O1 0.4051(4) 0.8480(3) 0.4170(3) 0.0137(4) Uani d 1 . .
    O O2 0.5250(3) 0.3869(3) 0.3867(3) 0.0106(4) Uani d 1 . .
    O OW3 0.8519(5) 0.7632(4) 0.3671(4) 0.0236(6) Uani d 1 . .
    O O4 0.1030(3) 0.4726(3) 0.3330(3) 0.0157(5) Uani d 1 . .
    O O5 0.1896(4) 0.0684(3) 0.2322(3) 0.0207(5) Uani d 1 . .
    O O6 0.6214(4) 0.1115(3) 0.1910(3) 0.0232(5) Uani d 1 . .
    O O7 0.4308(4) 0.5998(3) 0.1408(3) 0.0155(5) Uani d 1 . .
    O OW8 0.0045(4) 0.7225(3) 0.0059(3) 0.0164(5) Uani d 1 . .
    H H1 0.937(8) 0.747(6) 0.444(6) 0.040 Uiso d 1 . .
    H H2 0.900(8) 0.856(7) 0.332(6) 0.040 Uiso d 1 . .
    H H3 0.078(8) 0.808(7) 0.066(6) 0.040 Uiso d 1 . .
    H H4 -0.069(7) 0.766(6) -0.073(6) 0.040 Uiso d 1 . .
loop_
    _atom_site_aniso_label
    _atom_site_aniso_U_11
    _atom_site_aniso_U_22
    _atom_site_aniso_U_33
    _atom_site_aniso_U_12
    _atom_site_aniso_U_13
    _atom_site_aniso_U_23
    Ca 0.0120(3) 0.0142(3) 0.0116(3) 0.0024(2) 0.0017(2) 0.0017(2)
    V1 0.0140(3) 0.0077(2) 0.0094(2) 0.00209(19) 0.00032(18) 0.00023(18)
    V2 0.0124(2) 0.0082(2) 0.0087(2) 0.0026(2) -0.00078(18) -0.00002(18)
    O1 0.0216(11) 0.0084(10) 0.0098(10) 0.0030(9) -0.0002(8) 0.0005(8)
    O2 0.0116(10) 0.0092(10) 0.0109(10) 0.0032(8) -0.0001(8) 0.0002(8)
    OW3 0.0237(13) 0.0201(13) 0.0243(14) 0.0026(11) 0.0011(10) 0.0030(11)
    O4 0.0131(10) 0.0160(11) 0.0162(11) 0.0021(9) -0.0006(8) 0.0013(9)
    O5 0.0211(12) 0.0136(11) 0.0232(13) 0.0024(9) -0.0075(9) 0.0003(9)
    O6 0.0347(14) 0.0147(11) 0.0204(12) 0.0027(11) 0.0151(10) 0.0004(9)
    O7 0.0188(11) 0.0170(11) 0.0113(10) 0.0064(9) 0.0007(8) 0.0020(9)
    OW8 0.0196(13) 0.0132(12) 0.0130(11) 0.0005(10) -0.0014(9) 0.0006(9)
_geom_special_details
;
 All esds (except the esd in the dihedral angle between two l.s. planes)
 are estimated using the full covariance matrix.  The cell esds are taken
 into account individually in the estimation of esds in distances, angles
 and torsion angles; correlations between esds in cell parameters are only
 used when they are defined by crystal symmetry.  An approximate (isotropic)
 treatment of cell esds is used for estimating esds involving l.s. planes.
;
loop_
    _geom_bond_atom_site_label_1
    _geom_bond_atom_site_label_2
    _geom_bond_site_symmetry_2
    _geom_bond_distance
    _geom_bond_publ_flag
    Ca O7 2_665 2.381(2) ?
    Ca O4 1_655 2.394(2) ?
    Ca OW8 1_655 2.441(2) ?
    Ca O6 . 2.448(2) ?
    Ca O2 . 2.476(2) ?
    Ca O7 . 2.496(2) ?
    Ca OW3 . 2.530(3) ?
    Ca OW8 2_665 2.554(2) ?
    V1 O6 . 1.623(2) ?
    V1 O5 . 1.655(2) ?
    V1 O1 1_545 1.899(2) ?
    V1 O2 . 1.943(2) ?
    V1 O1 2_666 2.004(2) ?
    V1 V1 2_656 3.1033(10) ?
    V1 V2 2_666 3.1187(7) ?
    V2 O4 . 1.633(2) ?
    V2 O7 . 1.675(2) ?
    V2 O1 . 1.874(2) ?
    V2 O2 . 1.895(2) ?
    V2 O2 2_666 2.075(2) ?
loop_
    _geom_angle_atom_site_label_1
    _geom_angle_atom_site_label_2
    _geom_angle_atom_site_label_3
    _geom_angle_site_symmetry_1
    _geom_angle_site_symmetry_3
    _geom_angle
    _geom_angle_publ_flag
    O7 Ca O4 2_665 1_655 145.60(8) ?
    O7 Ca OW8 2_665 1_655 79.03(8) ?
    O4 Ca OW8 1_655 1_655 84.88(8) ?
    O7 Ca O6 2_665 . 89.84(8) ?
    O4 Ca O6 1_655 . 88.49(8) ?
    OW8 Ca O6 1_655 . 148.85(8) ?
    O7 Ca O2 2_665 . 116.63(7) ?
    O4 Ca O2 1_655 . 93.49(7) ?
    OW8 Ca O2 1_655 . 145.90(8) ?
    O6 Ca O2 . . 64.79(7) ?
    O7 Ca O7 2_665 . 72.07(8) ?
    O4 Ca O7 1_655 . 140.72(7) ?
    OW8 Ca O7 1_655 . 97.51(8) ?
    O6 Ca O7 . . 106.65(8) ?
    O2 Ca O7 . . 63.17(7) ?
    O7 Ca OW3 2_665 . 131.12(9) ?
    O4 Ca OW3 1_655 . 72.51(9) ?
    OW8 Ca OW3 1_655 . 76.53(8) ?
    O6 Ca OW3 . . 129.97(8) ?
    O2 Ca OW3 . . 70.58(8) ?
    O7 Ca OW3 . . 70.05(8) ?
    O7 Ca OW8 2_665 2_665 77.53(7) ?
    O4 Ca OW8 1_655 2_665 69.34(7) ?
    OW8 Ca OW8 1_655 2_665 77.39(8) ?
    O6 Ca OW8 . 2_665 71.80(7) ?
    O2 Ca OW8 . 2_665 133.65(7) ?
    O7 Ca OW8 . 2_665 149.58(7) ?
    OW3 Ca OW8 . 2_665 135.12(8) ?
    O6 V1 O5 . . 109.11(13) ?
    O6 V1 O1 . 1_545 105.21(11) ?
    O5 V1 O1 . 1_545 97.89(11) ?
    O6 V1 O2 . . 94.99(10) ?
    O5 V1 O2 . . 97.89(10) ?
    O1 V1 O2 1_545 . 148.57(9) ?
    O6 V1 O1 . 2_666 114.83(11) ?
    O5 V1 O1 . 2_666 135.88(11) ?
    O1 V1 O1 1_545 2_666 74.72(9) ?
    O2 V1 O1 . 2_666 75.01(8) ?
    O4 V2 O7 . . 106.24(11) ?
    O4 V2 O1 . . 105.17(10) ?
    O7 V2 O1 . . 100.84(10) ?
    O4 V2 O2 . . 106.81(10) ?
    O7 V2 O2 . . 93.48(10) ?
    O1 V2 O2 . . 139.47(9) ?
    O4 V2 O2 . 2_666 102.14(10) ?
    O7 V2 O2 . 2_666 151.38(10) ?
    O1 V2 O2 . 2_666 74.79(8) ?
    O2 V2 O2 . 2_666 74.69(9) ?
loop_
    _geom_hbond_atom_site_label_D
    _geom_hbond_atom_site_label_H
    _geom_hbond_atom_site_label_A
    _geom_hbond_site_symmetry_A
    _geom_hbond_distance_DH
    _geom_hbond_distance_HA
    _geom_hbond_distance_DA
    _geom_hbond_angle_DHA
    OW3 H1 O4 2_666 0.78(5) 2.37(5) 2.965(4) 133(4)
    OW3 H2 O5 1_665 0.72(4) 2.25(5) 2.900(3) 150(5)
    OW8 H3 O5 1_565 0.75(4) 2.09(5) 2.810(3) 162(5)
    OW8 H4 O5 2_565 0.84(4) 1.97(5) 2.794(3) 166(4)
_shelx_hkl_file
;
  -1   0   0  345.72    7.01
  -1   0   0  346.96    6.89
  -1   0   0  336.26    7.09
  -1   0   0  346.59    6.99
   1   0   0  354.24    6.99
   1   0   0  351.85    6.89
   1   0   0  348.37    7.10
  -2   0   0   52.48    1.88
  -2   0   0   53.49    1.91
  -2   0   0   50.85    1.89
  -2   0   0   52.09    1.85
   2   0   0   55.05    1.87
   2   0   0   56.57    1.92
  -3   0   0   15.86    1.21
  -3   0   0   14.28    1.23
  -3   0   0   13.10    1.14
  -3   0   0   12.79    1.21
   3   0   0   15.30    1.16
   3   0   0   14.33    1.03
   3   0   0   12.23    1.06
  -4   0   0    4.29    1.14
  -4   0   0    3.62    1.14
  -4   0   0    7.29    1.25
  -4   0   0    3.97    1.12
   4   0   0    2.60    1.00
   4   0   0    6.40    1.21
  -5   0   0   55.21    2.77
  -5   0   0   53.93    2.66
   5   0   0   50.95    2.48
  -6   0   0   17.44    2.04
  -6   0   0   17.18    2.07
   6   0   0   17.23    1.73
  -7   0   0   -0.05    1.83
  -7   0   0    2.91    1.79
   7   0   0    1.12    1.32
  -8   0   0   11.83    2.47
   8   0   0    2.61    1.46
  -8   1   0   47.82    3.42
  -7   1   0   70.79    3.40
  -7   1   0   74.42    3.53
   6  -1   0    6.09    1.06
  -6   1   0    7.19    1.50
  -6   1   0    6.22    1.44
   5  -1   0    1.94    0.88
   5  -1   0    0.55    0.82
  -5   1   0    0.49    1.08
  -5   1   0   -0.15    1.03
   4  -1   0    4.54    0.83
   4  -1   0    2.77    0.78
  -4   1   0    3.10    0.91
  -4   1   0    4.72    1.00
  -4   1   0    2.70    0.93
   3  -1   0   44.38    1.52
   3  -1   0   43.99    1.44
  -3   1   0   44.15    1.70
  -3   1   0   43.47    1.61
  -3   1   0   40.36    1.60
  -2   1   0  367.41    7.26
  -2   1   0  358.74    7.25
   0  -1   0  122.15    2.70
   0  -1   0  119.55    2.62
   0  -1   0  122.03    2.65
   0   1   0  121.50    2.63
   0   1   0  119.31    2.66
   0   1   0  120.77    2.70
   0   1   0  122.39    2.65
  -1  -1   0    1.17    0.66
  -1  -1   0    1.43    0.70
  -1  -1   0    2.21    0.64
  -1  -1   0    1.37    0.67
   1   1   0    1.23    0.68
   1   1   0    2.49    0.74
   1   1   0    1.71    0.67
  -2  -1   0   17.09    1.31
  -2  -1   0   16.19    1.25
  -2  -1   0   17.22    1.30
   2   1   0   17.56    1.26
   2   1   0   18.18    1.24
   2   1   0   18.48    1.31
  -3  -1   0   11.46    1.33
  -3  -1   0   12.26    1.36
  -3  -1   0   11.69    1.31
   3   1   0   13.64    1.25
   3   1   0   10.38    1.27
  -4  -1   0    7.48    1.50
  -4  -1   0    7.60    1.47
  -4  -1   0    6.15    1.38
   4   1   0    4.52    1.16
   4   1   0    6.07    1.32
  -5  -1   0    7.34    1.69
  -5  -1   0    6.96    1.62
   5   1   0    5.25    1.41
  -6  -1   0   49.68    3.21
  -6  -1   0   44.64    3.04
   6   1   0   48.74    2.83
  -7  -1   0    1.91    1.98
  -7  -1   0    0.19    1.95
   7   1   0    2.92    1.63
  -8  -1   0   35.04    3.47
   8   1   0   33.83    2.68
  -9   2   0   19.50    2.58
  -8   2   0    4.28    1.81
  -8   2   0    1.08    1.57
  -7   2   0    4.95    1.43
  -7   2   0    3.20    1.53
  -6   2   0   27.59    1.89
  -6   2   0   28.02    1.92
  -5   2   0   44.11    2.28
  -5   2   0   47.22    2.03
  -5   2   0   43.40    2.04
  -4   2   0   71.29    2.12
  -4   2   0   71.30    2.19
  -4   2   0   70.01    2.15
   1  -2   0   14.53    0.85
   1  -2   0   14.29    0.88
   1  -2   0   14.23    0.90
  -1   2   0   14.90    0.89
  -1   2   0   15.97    0.95
  -1   2   0   15.87    0.85
   0  -2   0  206.69    4.63
   0  -2   0  205.20    4.56
   0  -2   0  202.76    4.70
   0   2   0  206.42    4.64
   0   2   0  204.79    4.71
   0   2   0  203.36    4.67
   0   2   0  212.96    4.65
  -1  -2   0  382.85    8.51
  -1  -2   0  384.83    8.40
  -1  -2   0  388.56    8.29
   1   2   0  390.10    8.55
   1   2   0  388.06    8.39
   1   2   0  395.17    8.34
  -2  -2   0    2.60    1.05
  -2  -2   0    3.56    1.01
  -2  -2   0    4.84    1.10
   2   2   0    2.98    0.99
   2   2   0    2.96    1.06
  -3  -2   0   46.46    2.63
  -3  -2   0   50.85    2.60
  -3  -2   0   47.77    2.59
   3   2   0   50.40    2.71
   3   2   0   47.70    2.49
  -4  -2   0   60.80    3.16
  -4  -2   0   64.96    3.29
  -4  -2   0   58.25    3.08
   4   2   0   67.90    3.21
  -5  -2   0    9.63    1.96
  -5  -2   0    9.96    1.88
   5   2   0    4.73    1.53
  -6  -2   0   11.78    2.33
  -6  -2   0    7.80    2.19
   6   2   0   10.94    1.90
  -7  -2   0   23.67    3.00
   7   2   0   14.65    2.31
  -8  -2   0   15.16    2.99
   8   2   0   13.39    2.28
  -9   3   0   25.09    2.61
  -8   3   0    3.23    1.61
  -8   3   0    1.25    1.40
  -7   3   0   41.77    2.28
  -7   3   0   46.83    2.50
  -6   3   0    7.45    1.10
  -6   3   0    5.19    1.13
  -5   3   0   17.93    1.16
  -5   3   0   19.72    1.30
  -5   3   0   16.90    1.15
  -2   3   0  154.95    3.44
   1  -3   0   60.06    1.92
   1  -3   0   61.47    1.88
   1  -3   0   62.92    1.93
  -1   3   0   60.23    1.99
  -1   3   0   61.46    1.92
  -1   3   0   64.40    1.98
  -1   3   0   64.75    1.99
   0  -3   0  137.62    3.53
   0  -3   0  135.50    3.50
   0  -3   0  132.98    3.52
   0  -3   0  131.36    3.61
   0   3   0  133.91    3.59
   0   3   0  128.32    3.58
   0   3   0  131.34    3.61
   0   3   0  137.56    3.63
  -1  -3   0  131.49    3.78
  -1  -3   0  129.50    3.82
  -1  -3   0  119.75    3.67
   1   3   0  135.69    3.90
   1   3   0  124.09    3.72
   1   3   0  130.43    3.78
  -2  -3   0   13.64    1.69
  -2  -3   0   13.42    1.61
  -2  -3   0   14.30    1.71
   2   3   0   12.87    1.57
   2   3   0   14.87    1.67
  -3  -3   0   -1.31    1.36
  -3  -3   0    1.36    1.39
  -3  -3   0    3.04    1.46
   3   3   0    1.45    1.37
   3   3   0   -0.41    1.32
  -4  -3   0    0.67    1.59
  -4  -3   0    4.26    1.66
  -4  -3   0    5.12    1.75
  -5  -3   0   25.96    2.86
  -5  -3   0   26.30    2.87
   5   3   0   24.49    2.48
  -6  -3   0   98.03    4.87
  -6  -3   0   88.21    4.62
   6   3   0   79.96    4.03
  -7  -3   0   18.32    3.20
   7   3   0   18.47    2.66
  -9   4   0   10.33    1.95
  -8   4   0    0.73    1.36
  -7   4   0    5.64    1.06
  -7   4   0    5.92    1.24
  -6   4   0   12.45    1.20
  -2   4   0  377.84    8.09
  -2   4   0  373.18    7.93
  -2   4   0  386.91    7.99
   1  -4   0  956.28   19.24
   1  -4   0  984.04   19.26
  -1   4   0  959.60   19.69
  -1   4   0  978.15   19.98
  -1   4   0  949.90   19.71
  -1   4   0 1000.00   19.44
   0  -4   0   71.99    2.74
   0  -4   0   71.73    2.76
   0  -4   0   71.85    2.70
   0  -4   0   75.10    2.88
   0   4   0   73.27    2.85
   0   4   0   70.10    2.79
   0   4   0   65.50    2.71
  -1  -4   0   32.90    2.15
  -1  -4   0   31.73    2.14
  -1  -4   0   29.86    2.15
   1   4   0   27.79    2.06
   1   4   0   30.03    2.15
  -2  -4   0   -1.25    1.34
  -2  -4   0   -1.37    1.32
  -2  -4   0   -0.23    1.36
   2   4   0   -1.83    1.26
   2   4   0    1.13    1.36
  -3  -4   0    4.64    1.76
  -3  -4   0    1.34    1.65
  -3  -4   0    1.65    1.70
   3   4   0    4.11    1.64
   3   4   0    1.96    1.56
  -4  -4   0   67.25    4.00
  -4  -4   0   73.37    3.94
  -4  -4   0   68.19    3.98
  -5  -4   0   15.41    2.56
  -5  -4   0   11.87    2.53
   5   4   0   16.40    2.50
  -6  -4   0    4.79    2.47
  -6  -4   0    2.93    2.34
   6   4   0    2.77    2.07
  -7  -4   0   -1.22    2.41
   7   4   0   -2.33    1.92
  -8   5   0   20.93    1.77
  -3   5   0   71.35    2.25
  -3   5   0   78.34    2.35
  -3   5   0   73.25    2.24
   2  -5   0    6.14    0.86
   2  -5   0    4.65    0.73
   2  -5   0    4.16    0.77
  -2   5   0    4.32    1.00
  -2   5   0    3.54    0.96
  -2   5   0    6.16    1.11
   1  -5   0   16.61    1.43
   1  -5   0   20.02    1.48
   1  -5   0   21.69    1.66
  -1   5   0   19.91    1.60
  -1   5   0   17.08    1.61
  -1   5   0   16.81    1.60
  -1   5   0   18.65    1.60
   0  -5   0   10.47    1.42
   0  -5   0    9.48    1.53
   0  -5   0   11.10    1.59
   0   5   0   10.71    1.58
   0   5   0   13.51    1.62
   0   5   0   12.84    1.66
  -1  -5   0    0.01    1.26
  -1  -5   0    1.32    1.45
  -1  -5   0    2.72    1.51
   1   5   0    1.55    1.41
   1   5   0    1.30    1.42
  -2  -5   0   21.08    2.34
  -2  -5   0   21.76    2.38
  -2  -5   0   23.80    2.35
   2   5   0   22.45    2.31
   2   5   0   20.42    2.25
  -3  -5   0   -1.89    1.72
  -3  -5   0   -0.12    1.71
  -3  -5   0    1.99    1.80
   3   5   0    2.28    1.77
   3   5   0    1.09    1.67
  -4  -5   0   18.96    2.78
  -4  -5   0   19.83    2.80
  -4  -5   0   23.03    2.96
  -5  -5   0    3.21    2.43
   5   5   0    2.77    2.18
   6   5   0   16.75    2.89
  -4   6   0   23.98    1.45
  -4   6   0   24.75    1.48
  -3   6   0   52.61    2.25
   2  -6   0    3.77    0.88
   2  -6   0    3.71    0.96
  -2   6   0    5.30    1.29
   1  -6   0  125.81    3.90
  -1   6   0  127.91    4.19
   0  -6   0  130.32    4.43
   0  -6   0  119.95    4.13
   0   6   0  123.93    4.43
  -1  -6   0    8.73    1.94
  -1  -6   0   10.63    1.93
   1   6   0    7.83    1.91
   1   6   0   10.56    1.99
  -2  -6   0   17.51    2.41
  -2  -6   0   18.26    2.44
   2   6   0   18.01    2.42
   2   6   0   24.38    2.65
  -3  -6   0   24.91    2.88
  -3  -6   0   25.43    2.93
   3   6   0   22.23    2.73
   3   6   0   22.98    2.87
  -4  -6   0    1.40    2.33
  -4  -6   0    2.90    2.32
   4   6   0    3.46    2.39
  -5  -6   0    1.04    2.44
   5   6   0    6.27    2.40
  -5   7   0    7.59    1.10
  -4   7   0   -0.12    1.05
  -3   7   0   74.47    3.00
   2  -7   0   -1.28    0.96
  -2   7   0    0.71    1.34
   1  -7   0   24.71    2.06
  -1   7   0   23.45    2.33
   0  -7   0    9.47    1.82
   0   7   0   10.19    2.01
  -1  -7   0   -0.31    1.63
   1   7   0    0.19    1.78
  -2  -7   0    1.39    1.97
   2   7   0    2.22    1.95
  -3  -7   0    3.55    2.33
  -4  -7   0   37.56    3.95
  -5   8   0    2.39    1.26
  -4   8   0   23.20    1.99
  -3   8   0  128.62    4.34
   2  -8   0   80.43    2.89
  -2   8   0   77.78    3.67
   1  -8   0   11.04    1.95
  -1   8   0   10.56    2.16
   0  -8   0   -1.57    1.61
   0   8   0   -0.09    1.97
  -1  -8   0    0.12    1.90
   1   8   0    3.55    2.21
  -2  -8   0    3.01    2.34
   2   8   0    2.27    2.50
  -3  -8   0   32.12    3.73
  -6   9   0    2.56    1.29
  -5   9   0   29.99    2.28
  -4   9   0    8.10    1.86
  -3   9   0   -0.33    1.71
   2  -9   0    6.59    1.42
  -2   9   0    3.85    2.02
   1  -9   0    1.51    1.64
  -1   9   0    5.17    2.21
   0  -9   0    0.03    1.97
   0   9   0    4.21    2.37
  -1  -9   0    8.04    2.46
   1   9   0    1.68    2.50
  -2  -9   0    5.10    2.55
  -4  10   0    3.56    1.98
  -3  10   0    8.90    2.22
  -2  10   0   35.03    3.37
   1 -10   0   29.22    2.59
  -1  10   0   28.58    3.42
  -1  10  -1   -2.56    2.24
   1 -10   1   -0.16    1.66
  -2  10  -1    5.35    2.18
  -3  10  -1   -2.28    1.77
  -4  10  -1    4.46    1.83
   2   9  -1   26.58    3.75
  -2  -9   1   20.89    3.23
   1   9  -1    0.56    2.39
  -1  -9   1   -1.73    2.03
   0   9  -1    2.66    2.23
   0  -9   1    4.98    1.91
  -1   9  -1    2.35    1.92
   1  -9   1    3.77    1.64
  -2   9  -1    6.05    2.03
  -3   9  -1    2.60    1.73
  -4   9  -1    1.19    1.49
  -5   9  -1   -2.63    1.31
  -3  -8   1   -2.85    2.39
   2   8  -1    9.44    2.81
  -2  -8   1    3.81    2.34
   1   8  -1    2.20    2.19
  -1  -8   1    1.81    1.94
   0   8  -1   94.04    4.37
   0  -8   1   92.88    3.99
  -1   8  -1  117.04    4.58
   1  -8   1  108.63    3.89
  -2   8  -1   14.91    2.06
   2  -8   1   20.79    1.55
  -3   8  -1   23.38    2.07
  -4   8  -1    4.15    1.38
  -5   8  -1   15.30    1.52
  -4  -7   1    4.93    2.67
  -3  -7   1    2.02    2.27
   2   7  -1   39.91    3.50
  -2  -7   1   32.31    3.08
   1   7  -1   79.47    4.12
  -1  -7   1   69.71    3.64
   0   7  -1   -1.93    1.58
   0  -7   1   -1.49    1.42
  -1   7  -1   14.85    2.01
   1  -7   1   12.88    1.61
  -2   7  -1    4.23    1.44
   2  -7   1    5.38    1.02
  -3   7  -1    0.18    1.12
  -4   7  -1    1.58    1.02
   5   6  -1   12.27    2.80
   4   6  -1   -0.88    2.01
  -4  -6   1    1.18    2.26
  -4  -6   1    0.87    2.14
   3   6  -1    1.02    1.95
   3   6  -1   -0.13    2.01
  -3  -6   1    1.18    1.98
  -3  -6   1    1.13    1.95
   2   6  -1   31.94    2.94
  -2  -6   1   33.34    2.91
  -2  -6   1   37.13    2.99
   1   6  -1   62.42    3.46
  -1  -6   1   59.68    3.24
  -1  -6   1   64.63    3.47
   0   6  -1    9.49    1.80
   0  -6   1    9.25    1.68
   0  -6   1   12.13    1.69
  -1   6  -1   32.82    2.24
   1  -6   1   31.65    1.97
  -2   6  -1   30.63    1.96
   2  -6   1   30.82    1.63
  -3   6  -1   14.53    1.30
   6   5  -1    6.50    2.44
   5   5  -1    7.09    2.35
  -5  -5   1    6.11    2.52
   4   5  -1   38.43    3.21
  -4  -5   1   33.67    3.21
  -4  -5   1   34.49    3.26
   3   5  -1   58.79    3.69
   3   5  -1   61.03    3.68
  -3  -5   1   64.25    3.68
  -3  -5   1   60.85    3.61
  -3  -5   1   60.53    3.60
   2   5  -1    7.96    1.82
   2   5  -1    8.17    1.83
  -2  -5   1   10.43    1.88
  -2  -5   1   10.19    1.86
  -2  -5   1    8.64    1.81
   1   5  -1   44.26    2.79
   1   5  -1   45.39    2.82
  -1  -5   1   42.30    2.80
  -1  -5   1   45.28    2.81
  -1  -5   1   53.86    2.93
   0   5  -1   -1.18    1.08
   0   5  -1    0.06    1.23
   0   5  -1    0.25    1.20
   0  -5   1   -0.36    1.19
   0  -5   1    0.04    0.51
   0  -5   1   -0.39    1.11
  -1   5  -1   10.26    1.34
  -1   5  -1   13.17    1.39
  -1   5  -1   10.68    1.34
  -1   5  -1   11.10    1.32
   1  -5   1   12.23    1.27
   1  -5   1    9.71    1.22
  -2   5  -1    0.33    0.89
  -2   5  -1    0.99    0.85
  -2   5  -1   -1.65    0.82
   2  -5   1    0.55    0.67
  -3   5  -1    9.76    0.90
  -3   5  -1    9.15    0.90
  -8   5  -1   19.74    1.70
   7   4  -1    0.62    2.07
  -7  -4   1   -1.59    2.54
   6   4  -1    1.45    2.02
  -6  -4   1    6.63    2.51
  -6  -4   1    5.22    2.42
   5   4  -1   -1.40    1.65
  -5  -4   1    1.40    1.98
  -5  -4   1    1.87    1.94
   4   4  -1    2.82    1.68
  -4  -4   1    2.63    1.80
  -4  -4   1    1.44    1.74
  -4  -4   1   -0.21    1.70
   3   4  -1   19.82    2.26
   3   4  -1   21.73    2.26
  -3  -4   1   23.01    2.34
  -3  -4   1   20.18    2.30
  -3  -4   1   20.28    2.21
   2   4  -1   26.15    2.19
   2   4  -1   27.65    2.22
  -2  -4   1   31.95    2.31
  -2  -4   1   27.68    2.23
  -2  -4   1   25.24    2.20
   1   4  -1  324.45    7.73
   1   4  -1  327.04    7.87
  -1  -4   1  324.07    7.91
  -1  -4   1  334.85    7.85
  -1  -4   1  327.36    7.72
   0   4  -1  237.50    5.81
   0   4  -1  238.39    5.93
   0   4  -1  233.32    5.88
   0  -4   1  242.73    5.77
   0  -4   1  246.49    5.91
   0  -4   1  240.02    5.74
  -1   4  -1   50.22    2.06
  -1   4  -1   48.01    2.00
  -1   4  -1   49.03    2.03
  -1   4  -1   52.15    2.12
   1  -4   1   50.28    1.93
   1  -4   1   48.80    1.86
  -2   4  -1   94.72    2.51
  -2   4  -1   92.66    2.49
  -2   4  -1   95.80    2.59
  -7   4  -1    1.37    1.08
  -8   4  -1    2.59    1.47
   7   3  -1    6.88    2.19
  -7  -3   1    9.40    2.74
   6   3  -1    0.07    1.76
  -6  -3   1    0.48    1.90
  -6  -3   1    0.55    1.99
   5   3  -1   15.93    2.21
  -5  -3   1   13.63    2.36
  -5  -3   1   16.66    2.38
   4   3  -1    3.50    1.50
  -4  -3   1    4.54    1.73
  -4  -3   1    0.44    1.48
  -4  -3   1    3.01    1.68
   3   3  -1  222.83    6.12
   3   3  -1  229.96    6.20
  -3  -3   1  219.14    6.21
  -3  -3   1  220.49    6.18
  -3  -3   1  214.62    6.11
   2   3  -1   40.66    2.63
  -2  -3   1   40.38    2.58
  -2  -3   1   39.56    2.48
  -2  -3   1   42.44    2.56
   1   3  -1   11.73    1.29
   1   3  -1   11.24    1.30
   1   3  -1   13.08    1.32
  -1  -3   1   13.35    1.32
  -1  -3   1   10.16    1.27
  -1  -3   1   11.21    1.30
   0   3  -1  161.86    4.12
   0   3  -1  162.61    4.09
   0   3  -1  161.02    4.14
   0   3  -1  166.32    4.07
   0  -3   1  161.26    3.97
   0  -3   1  156.79    4.07
   0  -3   1  156.91    4.03
  -1   3  -1    7.14    0.82
  -1   3  -1    9.15    0.87
  -1   3  -1    8.23    0.81
  -1   3  -1    7.85    0.82
   1  -3   1    7.37    0.78
   1  -3   1    7.80    0.79
   1  -3   1    7.87    0.77
   1  -3   1    8.79    0.81
  -5   3  -1   58.03    2.00
  -5   3  -1   58.50    2.09
  -5   3  -1   57.19    1.91
  -6   3  -1    0.31    0.92
  -6   3  -1    1.02    1.01
  -7   3  -1   27.25    2.02
  -7   3  -1   24.50    1.82
  -8   3  -1   10.20    1.91
  -8   3  -1    8.57    1.64
   8   2  -1    4.35    1.97
  -8  -2   1    7.33    2.72
   7   2  -1    9.43    2.05
  -7  -2   1    4.14    2.27
   6   2  -1    6.73    1.86
  -6  -2   1   10.76    2.24
  -6  -2   1   11.76    2.21
   5   2  -1   -0.92    1.30
  -5  -2   1    0.11    1.46
  -5  -2   1    0.50    1.62
   4   2  -1   28.36    2.17
   4   2  -1   31.65    2.20
  -4  -2   1   33.34    2.48
  -4  -2   1   31.55    2.42
  -4  -2   1   30.59    2.40
   3   2  -1  113.54    3.78
   3   2  -1  113.18    3.69
  -3  -2   1  110.46    3.80
  -3  -2   1  112.54    3.80
  -3  -2   1  109.71    3.81
   2   2  -1   49.72    2.33
   2   2  -1   47.81    2.36
  -2  -2   1   54.03    2.42
  -2  -2   1   51.00    2.37
  -2  -2   1   46.97    2.30
   1   2  -1   88.91    2.82
   1   2  -1   91.50    2.88
  -1  -2   1   90.79    2.78
  -1  -2   1   91.55    2.83
  -1  -2   1   92.63    2.85
   0   2  -1  183.70    4.38
   0   2  -1  187.64    4.27
   0   2  -1  187.23    4.32
   0   2  -1  178.93    4.29
   0  -2   1  197.08    4.31
   0  -2   1  185.21    4.24
   0  -2   1  187.41    4.35
  -1   2  -1  339.95    6.95
  -1   2  -1  345.14    6.96
   1  -2   1  347.79    6.80
   1  -2   1  345.96    7.04
   1  -2   1  349.16    7.05
   1  -2   1  337.94    6.80
  -3   2  -1  278.41    5.86
  -4   2  -1    1.70    0.71
  -4   2  -1    2.09    0.78
  -4   2  -1    3.27    0.80
  -5   2  -1   82.81    2.71
  -5   2  -1   80.86    2.69
  -5   2  -1   81.30    2.75
  -6   2  -1    1.05    1.08
  -6   2  -1    0.77    1.20
  -7   2  -1    6.54    1.52
  -7   2  -1    5.81    1.58
  -8   2  -1   -0.81    1.64
  -8   2  -1    2.11    1.59
   8   1  -1    3.00    1.74
  -8  -1   1    3.58    2.39
   7   1  -1    3.13    1.66
  -7  -1   1    4.17    1.98
  -7  -1   1    5.31    1.90
   6   1  -1   15.47    1.93
  -6  -1   1   11.19    2.07
  -6  -1   1   13.35    2.06
   5   1  -1   70.64    3.07
  -5  -1   1   71.10    3.33
  -5  -1   1   72.36    3.40
   4   1  -1   87.14    3.18
   4   1  -1   84.75    3.08
  -4  -1   1   86.51    3.37
  -4  -1   1   90.22    3.50
  -4  -1   1   82.46    3.31
   3   1  -1   73.57    2.64
   3   1  -1   69.72    2.65
  -3  -1   1   70.02    2.70
  -3  -1   1   75.85    2.85
  -3  -1   1   69.22    2.70
   2   1  -1  141.74    3.65
   2   1  -1  136.62    3.62
  -2  -1   1  139.74    3.70
  -2  -1   1  140.62    3.73
  -2  -1   1  145.60    3.77
   1   1  -1    8.08    0.87
   1   1  -1    6.77    0.82
  -1  -1   1    6.01    0.86
  -1  -1   1    6.03    0.86
  -1  -1   1    7.92    0.88
   0   1  -1    1.22    0.45
   0   1  -1    0.88    0.45
   0   1  -1    1.40    0.44
   0  -1   1    1.22    0.49
   0  -1   1    1.50    0.48
   0  -1   1    0.70    0.44
  -1   1  -1   43.63    1.14
  -1   1  -1   42.93    1.24
  -1   1  -1   45.76    1.24
  -1   1  -1   43.22    1.13
   1  -1   1   44.25    1.14
   1  -1   1   44.34    1.22
   1  -1   1   42.65    1.18
  -2   1  -1   37.05    1.25
  -2   1  -1   35.18    1.33
  -2   1  -1   36.71    1.27
   2  -1   1   36.08    1.20
   2  -1   1   38.77    1.22
   2  -1   1   39.01    1.28
  -3   1  -1   58.28    2.05
  -3   1  -1   58.98    1.97
  -3   1  -1   62.97    1.95
   3  -1   1   63.51    1.86
   3  -1   1   63.40    1.80
  -4   1  -1   62.12    2.38
  -4   1  -1   62.22    2.33
  -4   1  -1   62.96    2.45
   4  -1   1   61.70    2.07
   4  -1   1   65.60    2.15
  -5   1  -1  195.59    5.19
  -5   1  -1  190.31    5.19
   5  -1   1  197.57    4.63
   5  -1   1  192.40    4.59
  -6   1  -1   64.86    3.00
  -6   1  -1   59.86    2.88
   6  -1   1   61.74    2.29
  -7   1  -1   27.73    2.47
  -7   1  -1   29.72    2.52
  -8   1  -1    3.57    1.95
   8   0  -1   -1.41    1.36
  -8   0   1   -0.38    1.96
   7   0  -1    6.25    1.47
  -7   0   1    4.79    1.86
  -7   0   1    5.18    1.81
   6   0  -1    1.68    1.26
  -6   0   1    4.95    1.60
  -6   0   1    4.58    1.52
   5   0  -1    0.26    1.05
  -5   0   1    1.97    1.26
  -5   0   1    1.39    1.34
   4   0  -1   13.93    1.21
   4   0  -1   10.24    1.31
   4   0  -1    9.82    1.25
  -4   0   1   12.08    1.37
  -4   0   1   10.21    1.34
  -4   0   1   10.18    1.43
  -4   0   1   10.14    1.41
   3   0  -1  363.23    7.62
   3   0  -1  349.95    7.61
  -3   0   1  358.45    7.70
  -3   0   1  349.88    7.93
  -3   0   1  355.34    7.78
  -3   0   1  347.07    7.82
   2   0  -1  306.10    6.44
   2   0  -1  303.61    6.46
  -2   0   1  307.11    6.51
  -2   0   1  296.64    6.58
  -2   0   1  303.92    6.53
   1   0  -1  260.86    6.12
   1   0  -1  308.93    6.23
   1   0  -1  314.04    6.15
  -1   0   1  306.91    6.24
  -1   0   1  306.51    6.26
  -1   0   1  309.38    6.16
   0   0  -1   82.28    1.89
   0   0  -1   79.78    1.91
   0   0  -1   80.39    1.88
   0   0   1   81.21    1.91
   0   0   1   82.26    1.96
   0   0   1   79.82    1.90
  -1   0  -1   64.09    1.84
  -1   0  -1   67.21    1.83
  -1   0  -1   66.00    1.85
  -1   0  -1   68.33    1.90
   1   0   1   67.07    1.90
   1   0   1   65.83    1.83
   1   0   1   66.40    1.81
  -2   0  -1   10.08    1.00
  -2   0  -1   12.65    1.04
  -2   0  -1   10.54    1.02
  -2   0  -1   12.62    1.00
   2   0   1   13.91    1.05
   2   0   1   11.46    0.96
   2   0   1   12.25    1.02
  -3   0  -1  147.08    3.89
  -3   0  -1  139.89    3.88
  -3   0  -1  142.23    3.82
  -3   0  -1  145.58    3.82
   3   0   1  148.74    3.74
   3   0   1  141.03    3.57
   3   0   1  141.26    3.66
  -4   0  -1  150.44    4.40
  -4   0  -1  157.27    4.34
  -4   0  -1  151.70    4.44
  -4   0  -1  150.12    4.32
   4   0   1  154.25    4.19
  -5   0  -1    2.33    1.42
  -5   0  -1    4.09    1.40
   5   0   1    4.68    1.20
  -6   0  -1   -1.86    1.38
  -6   0  -1   -0.70    1.47
   6   0   1   -1.51    1.09
  -7   0  -1    3.25    1.85
  -7   0  -1    3.66    1.78
   7   0   1    2.80    1.37
  -8   0  -1    2.38    2.10
   8   0   1    2.77    1.37
  -8   1   1    2.24    1.89
   7  -1  -1    0.76    1.03
  -7   1   1    5.00    1.60
  -7   1   1   -0.43    1.49
   6  -1  -1    6.92    1.19
  -6   1   1    7.27    1.54
  -6   1   1    7.84    1.54
   5  -1  -1   56.30    2.19
   5  -1  -1   51.42    2.26
  -5   1   1   53.09    2.47
  -5   1   1   53.39    2.54
   4  -1  -1  316.87    6.75
   4  -1  -1  307.14    6.72
  -4   1   1  315.58    7.02
  -4   1   1  313.52    7.10
  -4   1   1  311.38    7.04
  -4   1   1  309.07    7.19
   3  -1  -1    0.80    0.64
   3  -1  -1    0.79    0.63
  -3   1   1    0.69    0.71
  -3   1   1    0.12    0.70
  -3   1   1    0.85    0.65
   2  -1  -1    2.81    0.62
   2  -1  -1    3.34    0.47
   2  -1  -1    3.11    0.61
  -2   1   1    2.40    0.65
  -2   1   1    3.60    0.65
  -2   1   1    3.73    0.67
  -2   1   1    3.15    0.63
   1  -1  -1   33.20    1.26
   1  -1  -1   33.90    1.25
  -1   1   1   32.84    1.18
  -1   1   1   36.44    1.22
  -1   1   1   33.77    1.22
  -1   1   1   34.52    1.25
   0  -1  -1   33.99    1.36
   0  -1  -1   34.26    1.36
   0  -1  -1   35.39    1.35
   0  -1  -1   34.64    1.35
   0   1   1   32.34    1.34
   0   1   1   38.71    1.39
   0   1   1   33.40    1.38
   0   1   1   35.83    1.35
  -1  -1  -1   10.61    1.00
  -1  -1  -1   10.22    1.01
  -1  -1  -1    9.15    1.02
   1   1   1   11.14    1.02
   1   1   1   10.94    1.02
   1   1   1    9.42    0.96
  -2  -1  -1    1.10    0.92
  -2  -1  -1    1.02    0.85
  -2  -1  -1    1.49    0.88
   2   1   1    1.24    0.89
   2   1   1   -0.23    0.77
  -3  -1  -1  205.77    5.38
  -3  -1  -1  206.25    5.24
  -3  -1  -1  202.07    5.32
   3   1   1  203.76    5.16
   3   1   1  203.42    5.21
   3   1   1  202.83    5.25
  -4  -1  -1   30.21    2.24
  -4  -1  -1   31.46    2.27
  -4  -1  -1   30.03    2.28
   4   1   1   33.64    2.12
  -5  -1  -1   37.28    2.71
  -5  -1  -1   38.70    2.71
   5   1   1   37.09    2.44
  -6  -1  -1   25.78    2.57
  -6  -1  -1   24.87    2.63
   6   1   1   26.02    2.21
  -7  -1  -1   16.52    2.59
  -7  -1  -1   19.50    2.67
   7   1   1   15.05    2.05
  -8  -1  -1   22.54    3.17
   8   1   1   19.45    2.27
  -9   2   1    2.33    2.02
  -8   2   1   10.43    1.84
  -8   2   1    8.70    1.98
  -7   2   1    1.71    1.35
  -7   2   1    2.08    1.40
  -6   2   1    4.68    1.23
  -6   2   1    5.73    1.33
  -5   2   1   63.44    2.44
  -5   2   1   53.52    2.32
  -5   2   1   55.39    2.30
  -4   2   1   62.84    2.15
  -4   2   1   64.03    2.15
  -3   2   1    5.47    0.72
  -3   2   1    6.82    0.70
  -3   2   1    6.49    0.71
   2  -2  -1   64.19    1.64
   2  -2  -1   65.19    1.64
  -2   2   1   64.89    1.85
  -2   2   1   64.09    1.77
  -2   2   1   63.69    1.77
   1  -2  -1  208.01    4.53
   1  -2  -1  209.01    4.46
   1  -2  -1  209.94    4.53
  -1   2   1  211.14    4.60
  -1   2   1  210.31    4.59
  -1   2   1  207.26    4.62
  -1   2   1  205.67    4.70
   0  -2  -1  230.17    5.30
   0  -2  -1  227.68    5.14
   0  -2  -1  234.51    5.18
   0  -2  -1  219.40    5.10
   0   2   1  228.77    5.30
   0   2   1  223.31    5.19
   0   2   1  220.82    5.17
   0   2   1  222.25    5.09
  -1  -2  -1  103.57    3.14
  -1  -2  -1  105.21    3.16
  -1  -2  -1  108.62    3.21
   1   2   1  107.08    3.15
   1   2   1  107.42    3.16
   1   2   1  103.81    3.19
  -2  -2  -1  259.44    6.24
  -2  -2  -1  257.77    6.37
  -2  -2  -1  250.05    6.26
   2   2   1  254.76    6.19
   2   2   1  261.19    6.18
  -3  -2  -1   64.59    3.00
  -3  -2  -1   57.14    2.90
  -3  -2  -1   65.14    2.99
   3   2   1   60.60    2.87
   3   2   1   65.27    2.91
  -4  -2  -1   41.74    2.87
  -4  -2  -1   36.75    2.68
  -4  -2  -1   42.02    2.75
   4   2   1   40.71    2.61
  -5  -2  -1    4.24    1.72
  -5  -2  -1    0.36    1.60
  -6  -2  -1    2.90    1.97
  -6  -2  -1    6.28    2.09
   6   2   1    3.34    1.56
  -7  -2  -1    1.05    2.17
   7   2   1   -1.15    1.63
  -9   3   1    4.54    1.92
  -8   3   1    3.93    1.46
  -8   3   1    8.15    1.85
  -7   3   1    7.74    1.40
  -7   3   1    8.54    1.56
  -6   3   1   62.15    2.49
  -6   3   1   61.12    2.38
  -5   3   1   11.30    1.12
  -5   3   1   10.79    1.15
  -5   3   1    9.70    1.07
  -4   3   1   58.56    1.97
  -4   3   1   60.90    1.96
  -4   3   1   62.32    1.90
  -3   3   1   41.85    1.44
  -3   3   1   39.85    1.43
  -3   3   1   43.43    1.51
   2  -3  -1   29.91    1.23
   2  -3  -1   29.64    1.15
   2  -3  -1   28.80    1.16
  -2   3   1   29.12    1.37
  -2   3   1   30.05    1.34
  -2   3   1   28.78    1.36
   1  -3  -1    8.57    0.93
   1  -3  -1    8.87    0.82
   1  -3  -1    9.32    0.98
   1  -3  -1    8.47    0.93
  -1   3   1    7.80    0.97
  -1   3   1    8.48    0.96
  -1   3   1    6.99    0.93
  -1   3   1    8.50    0.99
   0  -3  -1   59.36    2.40
   0  -3  -1   58.94    2.28
   0  -3  -1   59.30    2.34
   0   3   1   56.38    2.32
   0   3   1   61.35    2.36
   0   3   1   63.64    2.42
  -1  -3  -1   16.24    1.55
  -1  -3  -1   19.09    1.59
  -1  -3  -1   13.21    1.44
   1   3   1   16.38    1.48
   1   3   1   13.98    1.45
   1   3   1   13.25    1.46
  -2  -3  -1   11.04    1.64
  -2  -3  -1   12.04    1.65
  -2  -3  -1   11.94    1.66
   2   3   1   12.59    1.65
   2   3   1   14.03    1.60
  -3  -3  -1  168.10    5.20
  -3  -3  -1  166.84    5.19
  -3  -3  -1  165.28    5.27
   3   3   1  167.31    5.05
   3   3   1  159.96    5.07
  -4  -3  -1  116.18    4.59
  -4  -3  -1  106.98    4.45
  -4  -3  -1  113.50    4.45
   4   3   1  105.27    4.25
  -5  -3  -1   43.63    3.36
  -5  -3  -1   43.79    3.41
  -6  -3  -1    9.52    2.40
  -6  -3  -1    6.82    2.37
   6   3   1    7.99    2.03
  -7  -3  -1    5.07    2.66
   7   3   1    5.54    2.15
  -9   4   1    0.49    1.62
  -8   4   1    6.66    1.34
  -8   4   1    7.62    1.64
  -7   4   1    1.59    1.24
  -7   4   1    1.89    1.03
  -6   4   1    6.94    1.01
  -6   4   1    7.72    1.16
  -5   4   1   11.11    1.03
  -5   4   1   11.99    1.04
  -5   4   1   11.29    1.02
  -4   4   1  267.27    5.76
  -3   4   1   80.93    2.35
  -3   4   1   79.97    2.30
  -3   4   1   79.92    2.33
   2  -4  -1   98.76    2.68
   2  -4  -1  102.47    2.60
   2  -4  -1  102.26    2.83
  -2   4   1   98.12    2.88
  -2   4   1  102.60    2.95
  -2   4   1  103.72    2.91
   1  -4  -1   12.15    1.19
   1  -4  -1   12.17    1.23
   1  -4  -1   10.92    1.23
   1  -4  -1   11.92    1.27
  -1   4   1   12.67    1.30
  -1   4   1   10.79    1.22
  -1   4   1   10.62    1.26
  -1   4   1    9.57    1.23
   0  -4  -1   -0.11    1.01
   0  -4  -1    0.19    1.05
   0  -4  -1   -1.74    1.26
   0   4   1    0.68    1.07
   0   4   1   -0.57    0.95
   0   4   1   -0.18    1.00
  -1  -4  -1   81.17    3.22
  -1  -4  -1   75.75    3.25
  -1  -4  -1   77.10    3.14
   1   4   1   73.16    3.22
   1   4   1   79.65    3.24
  -2  -4  -1  129.24    4.48
  -2  -4  -1  120.54    4.43
  -2  -4  -1  123.26    4.31
   2   4   1  120.83    4.34
   2   4   1  124.44    4.45
  -3  -4  -1   40.30    2.89
  -3  -4  -1   38.67    2.94
  -3  -4  -1   38.11    2.83
   3   4   1   35.05    2.78
   3   4   1   35.40    2.73
  -4  -4  -1    4.25    2.05
  -4  -4  -1    3.77    1.94
  -4  -4  -1    0.82    1.80
   4   4   1    4.27    1.85
  -5  -4  -1    1.63    2.08
  -5  -4  -1    3.85    2.19
  -6  -4  -1    0.67    2.40
   6   4   1    2.96    2.05
  -8   5   1    2.87    1.43
  -7   5   1    1.83    1.11
  -6   5   1   76.80    2.43
  -5   5   1   88.44    2.52
  -5   5   1   88.57    2.54
  -4   5   1    2.55    0.90
  -4   5   1    1.95    0.82
  -4   5   1    1.95    0.81
  -3   5   1    0.85    0.91
  -3   5   1   -0.36    0.89
  -3   5   1    1.36    0.86
   2  -5  -1    0.20    0.87
   2  -5  -1   -0.45    0.83
   2  -5  -1   -0.17    0.79
  -2   5   1   -0.02    1.01
  -2   5   1    1.39    0.97
  -2   5   1   -1.31    0.96
   1  -5  -1   23.00    1.75
   1  -5  -1   21.14    1.62
   1  -5  -1   20.63    1.64
  -1   5   1   20.48    1.84
  -1   5   1   22.91    1.83
  -1   5   1   22.01    1.79
  -1   5   1   21.58    1.78
   0  -5  -1   22.80    2.06
   0  -5  -1   16.50    1.73
   0  -5  -1   18.74    1.79
   0   5   1   18.32    1.89
   0   5   1   19.38    1.96
   0   5   1   18.46    1.90
  -1  -5  -1   16.47    2.06
  -1  -5  -1   14.24    1.89
  -1  -5  -1   13.84    1.88
   1   5   1   10.96    1.88
   1   5   1   12.60    1.89
  -2  -5  -1  104.00    4.36
  -2  -5  -1  107.41    4.39
  -2  -5  -1  113.28    4.44
   2   5   1  104.49    4.39
   2   5   1  107.90    4.46
  -3  -5  -1    0.53    1.76
  -3  -5  -1    3.26    1.89
  -3  -5  -1   -0.46    1.78
   3   5   1    1.51    1.79
   3   5   1   -0.26    1.66
  -4  -5  -1   35.37    3.35
  -4  -5  -1   44.70    3.71
   4   5   1   48.18    3.56
  -5  -5  -1   15.55    2.88
   6   5   1   22.23    3.02
  -5   6   1   11.85    1.23
  -4   6   1    4.37    1.12
  -3   6   1   43.20    2.25
   2  -6  -1   27.15    1.68
  -2   6   1   29.38    2.09
   1  -6  -1   50.18    2.63
  -1   6   1   53.17    2.95
   0  -6  -1  100.08    3.99
   0  -6  -1   96.54    3.81
   0   6   1  105.87    4.12
  -1  -6  -1   13.36    2.05
  -1  -6  -1    9.06    2.07
   1   6   1   16.40    2.28
   1   6   1   12.41    2.07
  -2  -6  -1   25.35    2.77
  -2  -6  -1   25.86    2.84
   2   6   1   27.82    2.88
   2   6   1   26.26    2.77
  -3  -6  -1   -2.56    1.98
  -3  -6  -1    2.01    2.01
   3   6   1    5.86    2.19
  -4  -6  -1    0.46    2.16
  -4  -6  -1    4.89    2.54
   4   6   1   -1.22    2.03
   5   6   1   -1.57    2.39
  -6   7   1    4.68    1.18
  -5   7   1   20.89    1.69
  -4   7   1    8.71    1.45
  -3   7   1    2.51    1.36
   2  -7  -1    5.18    1.26
  -2   7   1    5.11    1.58
   1  -7  -1    1.08    1.36
  -1   7   1    4.70    1.68
   0  -7  -1    5.53    1.74
   0   7   1    0.48    1.76
  -1  -7  -1    4.83    1.96
   1   7   1    2.59    1.93
  -2  -7  -1   95.28    4.68
   2   7   1   94.84    4.86
  -3  -7  -1   46.61    3.94
  -4  -7  -1    5.21    2.88
  -6   8   1   22.94    1.84
  -5   8   1   67.42    2.92
  -4   8   1   26.33    2.23
  -3   8   1   11.55    1.98
   2  -8  -1    3.17    1.40
  -2   8   1   -0.07    1.62
   1  -8  -1    2.38    1.60
  -1   8   1   -1.01    1.77
   0  -8  -1   64.66    3.56
   0   8   1   61.37    3.93
  -1  -8  -1   40.52    3.41
   1   8   1   43.75    3.75
  -2  -8  -1   -1.01    2.16
   2   8   1    5.32    2.40
  -3  -8  -1    4.61    2.56
  -6   9   1   19.70    1.97
  -5   9   1    3.42    1.66
  -4   9   1    0.46    1.66
  -3   9   1    0.13    1.74
   2  -9  -1   -0.49    1.27
  -2   9   1    1.98    1.95
   1  -9  -1   11.80    2.04
  -1   9   1   10.39    2.39
   0  -9  -1   10.70    2.36
   0   9   1   14.55    2.78
  -1  -9  -1    8.40    2.53
   1   9   1    4.84    2.60
  -4  10   1   20.31    2.61
  -3  10   1    4.35    2.17
   2 -10  -1   19.85    1.98
  -2  10   1   21.17    2.99
   1 -10  -1   19.52    2.52
  -1  10   1   24.77    3.31
  -1  10  -2   -0.28    2.28
   1 -10   2    4.33    1.77
  -2  10  -2    9.50    2.44
  -3  10  -2   39.21    3.17
  -4  10  -2   15.23    2.24
   2   9  -2    2.33    2.58
  -2  -9   2    1.85    2.28
   1   9  -2    1.72    2.48
  -1  -9   2    2.51    2.06
   0   9  -2   -0.17    2.17
   0  -9   2    5.59    1.96
  -1   9  -2   12.95    2.58
   1  -9   2   15.12    2.00
  -2   9  -2   10.56    2.21
  -3   9  -2   10.86    2.12
  -4   9  -2   -1.31    1.54
  -5   9  -2   26.32    2.10
  -3  -8   2    2.06    2.51
   2   8  -2    9.75    2.67
  -2  -8   2   12.04    2.48
   1   8  -2    5.66    2.29
  -1  -8   2    6.57    2.05
   0   8  -2   12.40    2.42
   0  -8   2   11.77    1.99
  -1   8  -2   23.50    2.59
   1  -8   2   27.98    2.19
  -2   8  -2    7.53    1.84
  -3   8  -2   24.42    2.19
  -4   8  -2   47.95    2.52
  -5   8  -2   11.35    1.45
  -4  -7   2   66.29    4.84
   3   7  -2   26.63    3.25
  -3  -7   2   33.68    3.56
   2   7  -2   17.22    2.66
  -2  -7   2   18.19    2.61
   1   7  -2   36.34    3.09
  -1  -7   2   34.20    2.85
   0   7  -2   41.29    3.03
   0  -7   2   33.02    2.48
  -1   7  -2   -0.95    1.45
   1  -7   2    1.80    1.25
  -2   7  -2    1.48    1.33
  -3   7  -2   19.41    1.71
  -4   7  -2   41.69    2.05
   5   6  -2    1.67    2.29
   4   6  -2   19.36    2.98
  -4  -6   2   19.80    2.94
  -4  -6   2   19.08    3.03
   3   6  -2   -1.04    1.86
   3   6  -2   -1.02    1.82
  -3  -6   2   -2.10    1.77
  -3  -6   2   -1.61    1.89
   2   6  -2    1.37    1.79
   2   6  -2   -1.17    1.71
  -2  -6   2    1.95    1.76
  -2  -6   2    1.39    1.81
   1   6  -2    0.52    1.59
  -1  -6   2   -0.20    1.46
  -1  -6   2    0.01    1.44
   0   6  -2    4.62    1.58
   0  -6   2    5.33    1.43
  -1   6  -2   44.69    2.59
   1  -6   2   42.02    2.36
  -2   6  -2  122.32    3.78
  -3   6  -2    5.78    1.11
  -4   6  -2   24.87    1.45
   6   5  -2   40.39    3.75
   5   5  -2   40.35    3.54
  -5  -5   2   30.26    3.38
   4   5  -2    2.76    1.97
  -4  -5   2    3.95    2.11
  -4  -5   2    3.20    1.97
   3   5  -2    3.49    1.76
   3   5  -2    6.22    1.86
  -3  -5   2    2.63    1.85
  -3  -5   2    8.51    1.96
   2   5  -2    0.22    1.52
   2   5  -2   -2.57    1.44
  -2  -5   2    2.31    1.54
  -2  -5   2   -1.00    1.48
   1   5  -2    5.10    1.56
   1   5  -2    5.91    1.62
  -1  -5   2    6.16    1.61
  -1  -5   2    6.56    1.60
   0   5  -2   92.31    3.54
   0   5  -2   89.68    3.53
   0  -5   2   87.24    3.19
   0  -5   2   93.45    3.37
  -1   5  -2   29.28    1.94
  -1   5  -2   23.96    1.77
  -1   5  -2   25.31    1.82
   1  -5   2   29.77    1.75
   1  -5   2   28.57    1.72
  -2   5  -2   58.11    2.31
  -2   5  -2   60.64    2.34
   2  -5   2   59.30    1.94
  -3   5  -2   48.62    1.87
  -3   5  -2   51.99    1.90
  -8   5  -2    7.57    1.41
   7   4  -2    9.60    2.62
  -7  -4   2   12.70    3.20
   6   4  -2    7.59    2.30
  -6  -4   2    7.87    2.43
  -6  -4   2   10.27    2.72
   5   4  -2    8.49    2.11
  -5  -4   2   12.48    2.40
  -5  -4   2    8.94    2.39
   4   4  -2   12.34    2.19
  -4  -4   2   19.18    2.40
  -4  -4   2   12.21    2.23
  -4  -4   2   18.21    2.41
   3   4  -2   34.38    2.64
   3   4  -2   36.87    2.74
  -3  -4   2   35.69    2.75
  -3  -4   2   34.52    2.74
  -3  -4   2   34.97    2.77
   2   4  -2    3.01    1.43
   2   4  -2    1.87    1.46
  -2  -4   2    3.28    1.50
  -2  -4   2    2.97    1.47
  -2  -4   2    3.27    1.52
   1   4  -2   74.38    3.19
   1   4  -2   69.51    3.12
  -1  -4   2   69.41    3.03
  -1  -4   2   78.32    3.26
  -1  -4   2   76.73    3.10
   0   4  -2   44.57    2.38
   0   4  -2   45.01    2.35
   0  -4   2   31.96    1.86
   0  -4   2   45.08    2.40
   0  -4   2   42.93    2.23
  -1   4  -2    7.14    1.08
  -1   4  -2    6.39    1.06
  -1   4  -2    7.44    1.11
   1  -4   2    5.46    0.95
   1  -4   2    8.19    1.07
  -2   4  -2  209.67    4.79
  -2   4  -2  207.65    4.79
  -6   4  -2    2.66    1.03
  -7   4  -2   -1.37    1.12
  -8   4  -2   12.98    1.82
   7   3  -2   13.87    2.47
  -7  -3   2   16.27    3.03
   6   3  -2   16.11    2.43
  -6  -3   2   18.74    2.71
  -6  -3   2   13.93    2.67
   5   3  -2  106.74    4.34
  -5  -3   2  104.78    4.62
  -5  -3   2  102.04    4.63
   4   3  -2   53.46    3.10
   4   3  -2   56.92    3.19
  -4  -3   2   47.73    3.23
  -4  -3   2   61.68    3.32
  -4  -3   2   56.58    3.43
   3   3  -2  112.75    4.09
   3   3  -2  113.08    3.97
  -3  -3   2  108.78    4.09
  -3  -3   2  113.13    4.15
  -3  -3   2  110.23    4.08
   2   3  -2   82.61    3.18
   2   3  -2   78.03    3.24
  -2  -3   2   81.32    3.23
  -2  -3   2   79.97    3.25
  -2  -3   2   72.64    3.25
   1   3  -2   87.40    3.02
   1   3  -2   91.75    3.07
  -1  -3   2   86.63    3.07
  -1  -3   2   86.97    2.98
  -1  -3   2   90.69    3.10
   0   3  -2   15.21    1.31
   0   3  -2   16.71    1.32
   0   3  -2   15.56    1.31
   0  -3   2   18.81    1.38
   0  -3   2   15.05    1.28
   0  -3   2   17.44    1.25
  -1   3  -2   22.69    1.42
  -1   3  -2   25.04    1.54
  -1   3  -2   22.60    1.31
   1  -3   2   23.30    1.34
   1  -3   2   22.59    1.43
   1  -3   2   24.95    1.33
  -2   3  -2  115.25    2.76
  -2   3  -2  113.96    2.78
  -2   3  -2  114.73    2.87
  -3   3  -2   74.60    2.07
  -4   3  -2   20.56    1.16
  -4   3  -2   19.72    1.19
  -5   3  -2    5.36    0.94
  -5   3  -2    6.89    1.01
  -5   3  -2    5.20    1.01
  -6   3  -2    7.79    1.23
  -6   3  -2    8.11    1.35
  -7   3  -2   50.92    2.60
  -7   3  -2   40.96    2.40
  -8   3  -2   71.70    3.40
  -8   3  -2   76.00    3.36
   8   2  -2    1.55    1.85
  -8  -2   2    1.07    2.42
   7   2  -2   17.50    2.51
  -7  -2   2   24.74    3.10
  -7  -2   2   23.68    2.97
   6   2  -2    1.05    1.55
  -6  -2   2    0.81    1.66
  -6  -2   2   -2.86    1.71
   5   2  -2   13.54    1.94
  -5  -2   2   12.71    2.02
  -5  -2   2   16.56    2.22
   4   2  -2   11.44    1.64
   4   2  -2    8.20    1.64
  -4  -2   2   10.86    1.82
  -4  -2   2   11.16    1.84
  -4  -2   2    7.30    1.65
   3   2  -2    1.03    1.16
   3   2  -2   -0.19    1.09
  -3  -2   2   -0.60    1.17
  -3  -2   2    1.30    1.25
  -3  -2   2   -2.41    1.14
   2   2  -2    8.28    1.21
   2   2  -2    7.38    1.20
  -2  -2   2    8.36    1.31
  -2  -2   2    8.40    1.28
  -2  -2   2   10.00    1.33
   1   2  -2   21.10    1.42
   1   2  -2   20.02    1.41
  -1  -2   2   22.70    1.44
  -1  -2   2   21.53    1.49
  -1  -2   2   19.30    1.43
   0   2  -2  298.19    6.56
   0   2  -2  309.31    6.61
   0   2  -2  310.31    6.50
   0  -2   2  305.14    6.66
   0  -2   2  301.09    6.52
   0  -2   2  265.15    6.40
   0  -2   2  305.62    6.49
  -1   2  -2   85.17    2.32
  -1   2  -2   83.09    2.36
  -1   2  -2   85.07    2.33
  -1   2  -2   85.00    2.29
   1  -2   2   84.70    2.32
   1  -2   2   82.13    2.25
   1  -2   2   86.58    2.23
  -2   2  -2   32.48    1.30
  -2   2  -2   31.97    1.29
  -2   2  -2   34.42    1.37
   2  -2   2   35.01    1.22
  -3   2  -2   30.60    1.35
  -3   2  -2   31.24    1.41
  -4   2  -2    7.29    0.96
  -4   2  -2    7.77    1.08
  -4   2  -2    6.36    1.02
  -5   2  -2   29.45    1.95
  -5   2  -2   31.45    1.97
  -6   2  -2   12.52    1.60
  -6   2  -2   10.63    1.60
  -7   2  -2    5.63    1.60
  -7   2  -2    5.12    1.66
  -8   2  -2   11.09    2.15
   8   1  -2   19.88    2.38
  -8  -1   2   16.57    2.87
   7   1  -2   65.02    3.31
  -7  -1   2   70.01    3.89
  -7  -1   2   64.31    3.92
   6   1  -2   14.53    1.92
  -6  -1   2   14.45    2.16
  -6  -1   2   15.93    2.29
   5   1  -2    0.98    1.27
  -5  -1   2    2.02    1.41
  -5  -1   2    0.02    1.45
   4   1  -2   18.76    1.66
   4   1  -2   16.28    1.73
  -4  -1   2   15.37    1.78
  -4  -1   2   16.78    1.80
  -4  -1   2   14.42    1.77
   3   1  -2    0.49    1.03
   3   1  -2    0.69    0.98
  -3  -1   2    0.54    1.01
  -3  -1   2    0.21    1.06
  -3  -1   2    1.66    1.06
   2   1  -2   15.10    1.26
   2   1  -2   12.27    1.23
  -2  -1   2   13.37    1.26
  -2  -1   2   12.86    1.29
   1   1  -2  259.29    5.78
   1   1  -2  255.36    5.85
  -1  -1   2  262.83    5.97
  -1  -1   2  255.71    5.81
  -1  -1   2  263.10    5.91
   0   1  -2   12.21    1.01
   0   1  -2   11.06    0.95
   0   1  -2   10.21    0.92
   0   1  -2    9.21    0.90
   0  -1   2   11.16    0.93
   0  -1   2   10.78    0.90
   0  -1   2   10.10    0.93
   0  -1   2   11.20    0.93
  -1   1  -2   20.78    1.13
  -1   1  -2   18.11    1.27
  -1   1  -2   20.37    1.11
  -1   1  -2   20.59    1.09
   1  -1   2   19.10    1.06
   1  -1   2   18.18    1.10
   1  -1   2   19.80    1.31
   1  -1   2   20.37    1.35
  -2   1  -2  321.79    7.04
  -2   1  -2  317.33    6.83
  -2   1  -2  321.72    6.90
   2  -1   2  332.82    6.74
   2  -1   2  320.51    6.72
   2  -1   2  326.20    6.95
  -3   1  -2  207.96    4.82
  -3   1  -2  198.19    4.90
  -3   1  -2  202.47    4.82
  -3   1  -2  198.77    4.82
   3  -1   2  208.46    4.62
   3  -1   2  198.12    4.55
  -4   1  -2  110.12    3.38
  -4   1  -2  108.68    3.37
  -4   1  -2  107.66    3.41
   4  -1   2  109.73    3.11
  -5   1  -2   24.63    2.01
  -5   1  -2   29.05    2.03
   5  -1   2   24.45    1.52
   5  -1   2   23.91    1.48
  -6   1  -2   41.90    2.66
  -6   1  -2   41.68    2.65
   6  -1   2   43.01    1.98
  -7   1  -2    0.90    1.58
  -7   1  -2    2.82    1.69
  -8   1  -2   46.23    3.44
   8   0  -2   11.88    1.84
  -8   0   2   10.65    2.41
   7   0  -2   38.78    2.57
  -7   0   2   32.49    2.92
  -7   0   2   34.85    2.96
   6   0  -2    1.62    1.25
  -6   0   2    1.95    1.63
  -6   0   2    2.18    1.46
   5   0  -2   20.87    1.71
  -5   0   2   20.65    1.98
  -5   0   2   22.15    2.01
   4   0  -2   33.44    1.93
   4   0  -2   39.76    2.07
   4   0  -2   37.53    2.10
  -4   0   2   33.23    2.15
  -4   0   2   39.95    2.30
  -4   0   2   39.76    2.29
   3   0  -2   -0.63    0.78
   3   0  -2    1.64    0.84
   3   0  -2   -0.06    0.71
  -3   0   2    0.43    0.91
  -3   0   2    0.59    0.83
  -3   0   2    0.32    0.89
   2   0  -2  334.60    7.05
   2   0  -2  319.95    7.03
   2   0  -2  318.89    6.97
  -2   0   2  321.26    7.02
  -2   0   2  316.83    7.10
  -2   0   2  323.08    7.09
  -2   0   2  324.58    7.22
   1   0  -2   65.88    2.18
   1   0  -2   64.82    2.19
   1   0  -2   65.21    2.21
  -1   0   2   66.33    2.20
  -1   0   2   64.70    2.16
  -1   0   2   65.52    2.18
  -1   0   2   69.34    2.18
   0   0  -2  188.30    4.32
   0   0  -2  185.06    4.37
   0   0  -2  183.53    4.33
   0   0  -2  189.82    4.27
   0   0   2  191.66    4.28
   0   0   2  187.77    4.40
   0   0   2  187.74    4.33
  -1   0  -2  567.85   11.71
  -1   0  -2  555.20   11.52
  -1   0  -2  544.41   11.50
  -1   0  -2  564.24   11.34
   1   0   2  562.77   11.46
   1   0   2  592.03   11.37
   1   0   2  544.40   11.31
   1   0   2  540.68   11.64
  -2   0  -2   81.17    2.61
  -2   0  -2   81.79    2.62
  -2   0  -2   80.34    2.60
  -2   0  -2   81.43    2.57
   2   0   2   81.39    2.55
  -3   0  -2   62.85    2.60
  -3   0  -2   73.92    2.80
  -3   0  -2   73.94    2.74
  -3   0  -2   69.65    2.67
   3   0   2   75.75    2.80
   3   0   2   74.98    2.54
   3   0   2   72.17    2.56
  -4   0  -2    0.59    1.15
  -4   0  -2    0.30    1.13
  -4   0  -2    1.18    1.23
   4   0   2    0.84    1.04
   4   0   2    1.45    1.04
  -5   0  -2    3.92    1.51
  -5   0  -2    2.49    1.35
  -6   0  -2   29.72    2.54
  -6   0  -2   24.45    2.44
   6   0   2   29.10    2.06
  -7   0  -2    9.96    2.21
  -7   0  -2   13.90    2.35
   7   0   2    5.92    1.51
  -8   0  -2    4.93    2.24
   8   0   2    4.83    1.44
   8  -1  -2    1.24    1.18
  -8   1   2    2.10    1.88
   7  -1  -2   55.79    2.52
  -7   1   2   53.00    3.15
  -7   1   2   57.22    3.15
   6  -1  -2   53.27    2.41
  -6   1   2   54.11    2.85
  -6   1   2   50.51    2.78
   5  -1  -2   83.68    2.91
  -5   1   2   90.37    3.28
  -5   1   2   86.42    3.24
   4  -1  -2  146.52    3.87
   4  -1  -2  153.34    3.89
  -4   1   2  152.28    4.14
  -4   1   2  143.45    4.12
  -4   1   2  148.68    4.11
   3  -1  -2  131.36    3.27
   3  -1  -2  127.32    3.33
   3  -1  -2  132.10    3.40
  -3   1   2  129.45    3.50
  -3   1   2  125.46    3.50
  -3   1   2  132.73    3.55
  -3   1   2  133.01    3.51
   2  -1  -2   94.27    2.62
   2  -1  -2   98.50    2.71
   2  -1  -2   93.74    2.69
  -2   1   2   95.37    2.77
  -2   1   2   98.19    2.70
  -2   1   2   97.47    2.73
  -2   1   2   97.75    2.77
   1  -1  -2   46.68    1.90
   1  -1  -2   48.25    1.89
   1  -1  -2   48.85    1.81
   1  -1  -2   44.96    1.82
  -1   1   2   43.33    1.90
  -1   1   2   48.11    1.91
  -1   1   2   47.68    1.98
  -1   1   2   47.56    1.92
   0  -1  -2   26.42    1.72
   0  -1  -2   27.08    1.69
   0  -1  -2   24.52    1.67
   0   1   2   25.29    1.41
   0   1   2   24.05    1.69
   0   1   2   29.25    1.74
  -1  -1  -2  126.08    3.49
  -1  -1  -2  125.24    3.44
  -1  -1  -2  126.33    3.43
   1   1   2  122.06    3.41
   1   1   2  120.33    3.37
   1   1   2  124.67    3.48
  -2  -1  -2    0.21    0.95
  -2  -1  -2    2.05    1.02
  -2  -1  -2    2.31    0.99
   2   1   2   -0.02    0.88
   2   1   2    2.79    0.89
  -3  -1  -2   47.10    2.55
  -3  -1  -2   51.63    2.68
  -3  -1  -2   46.95    2.60
   3   1   2   47.45    2.49
   3   1   2   42.95    2.33
  -4  -1  -2   12.28    1.83
  -4  -1  -2   14.44    1.86
  -4  -1  -2   12.17    1.74
   4   1   2   13.08    1.65
  -5  -1  -2    8.68    1.74
  -5  -1  -2    6.93    1.74
   5   1   2    7.60    1.54
  -6  -1  -2   93.55    4.25
  -6  -1  -2   93.75    4.19
   6   1   2   83.71    3.55
  -7  -1  -2   58.12    3.79
   7   1   2   56.39    3.13
  -8  -1  -2    1.07    2.29
   8   1   2   -0.84    1.62
  -9   2   2    9.59    2.28
  -8   2   2    9.10    2.04
  -8   2   2    6.35    1.79
  -7   2   2    2.82    1.46
  -7   2   2    4.74    1.59
   6  -2  -2    7.33    0.97
  -6   2   2    8.70    1.51
  -6   2   2    4.12    1.31
   5  -2  -2    8.94    0.99
   5  -2  -2   10.42    1.04
  -5   2   2   11.30    1.36
  -5   2   2    7.61    1.33
   4  -2  -2   25.52    1.52
   4  -2  -2   24.18    1.42
  -4   2   2   26.06    1.73
  -4   2   2   24.09    1.57
  -4   2   2   25.96    1.71
   3  -2  -2    2.10    0.71
   3  -2  -2    2.18    0.74
  -3   2   2    4.41    0.88
  -3   2   2    3.07    0.86
  -3   2   2    2.73    0.80
  -3   2   2    3.50    0.87
   2  -2  -2    4.45    0.69
   2  -2  -2    3.73    0.76
   2  -2  -2    2.55    0.78
  -2   2   2    4.27    0.83
  -2   2   2    4.99    0.84
  -2   2   2    3.34    0.80
  -2   2   2    1.73    0.75
   1  -2  -2  567.31   11.95
   1  -2  -2  601.23   12.14
   1  -2  -2  580.02   12.34
  -1   2   2  586.88   12.23
  -1   2   2  599.77   12.24
  -1   2   2  583.63   12.37
  -1   2   2  600.67   12.05
   0  -2  -2   41.24    2.08
   0  -2  -2   37.13    1.99
   0  -2  -2   40.51    2.01
   0   2   2   40.54    2.05
   0   2   2   44.81    2.07
   0   2   2   41.05    2.02
  -1  -2  -2  111.07    3.50
  -1  -2  -2  112.14    3.44
  -1  -2  -2  113.20    3.48
   1   2   2  109.41    3.44
   1   2   2  110.40    3.45
   1   2   2  116.37    3.55
  -2  -2  -2   23.98    1.85
  -2  -2  -2   23.06    1.90
  -2  -2  -2   21.25    1.85
   2   2   2   23.45    1.85
   2   2   2   23.49    1.80
  -3  -2  -2   10.68    1.72
  -3  -2  -2   12.05    1.74
  -3  -2  -2   11.79    1.70
   3   2   2    9.59    1.53
   3   2   2   15.02    1.76
  -4  -2  -2   33.59    2.62
  -4  -2  -2   36.04    2.71
  -4  -2  -2   38.32    2.74
   4   2   2   35.01    2.55
  -5  -2  -2    8.83    2.07
  -5  -2  -2    6.79    1.92
   5   2   2    9.81    1.78
  -6  -2  -2    0.79    1.76
  -6  -2  -2   -0.02    1.87
   6   2   2   -0.79    1.61
  -7  -2  -2   10.48    2.58
   7   2   2    9.28    2.04
  -9   3   2   38.05    3.06
  -8   3   2   41.50    2.66
  -8   3   2   47.66    2.91
  -7   3   2    1.21    1.28
  -7   3   2    2.04    1.44
  -6   3   2   10.64    1.40
  -5   3   2   12.09    1.35
  -5   3   2   11.23    1.30
  -4   3   2   21.54    1.47
  -4   3   2   22.36    1.48
  -4   3   2   22.67    1.45
   3  -3  -2   98.89    2.56
   3  -3  -2  101.14    2.58
  -3   3   2  100.03    2.89
  -3   3   2   97.48    2.84
  -3   3   2   95.91    2.82
   2  -3  -2   38.10    1.78
   2  -3  -2   35.77    1.64
  -2   3   2   31.16    1.73
  -2   3   2   37.55    1.80
  -2   3   2   37.64    1.77
  -2   3   2   38.82    1.92
   1  -3  -2   68.47    2.45
   1  -3  -2   66.30    2.27
   1  -3  -2   66.05    2.41
  -1   3   2   68.87    2.52
  -1   3   2   61.97    2.51
  -1   3   2   67.53    2.46
  -1   3   2   66.25    2.51
   0  -3  -2   15.48    1.41
   0  -3  -2   15.69    1.47
   0  -3  -2   17.14    1.54
   0   3   2   18.13    1.54
   0   3   2   17.85    1.53
   0   3   2   16.58    1.48
  -1  -3  -2   79.38    3.22
  -1  -3  -2   81.95    3.16
  -1  -3  -2   80.99    3.27
   1   3   2   82.58    3.21
   1   3   2   79.59    3.13
  -2  -3  -2  221.54    6.00
  -2  -3  -2  212.24    6.12
  -2  -3  -2  218.38    6.03
   2   3   2  208.87    5.89
   2   3   2  216.21    5.91
  -3  -3  -2   65.51    3.43
  -3  -3  -2   71.11    3.64
  -3  -3  -2   68.48    3.45
   3   3   2   74.28    3.48
   3   3   2   64.46    3.49
  -4  -3  -2   17.33    2.44
  -4  -3  -2   21.44    2.44
  -4  -3  -2   18.24    2.39
   4   3   2   21.82    2.33
  -5  -3  -2   32.37    3.05
  -5  -3  -2   31.20    3.08
   5   3   2   35.14    2.90
  -6  -3  -2    5.18    2.29
  -6  -3  -2    3.44    2.24
   6   3   2    5.00    2.07
  -7  -3  -2   69.69    4.95
   7   3   2   58.18    3.75
  -9   4   2    1.66    1.75
  -8   4   2   20.57    2.12
  -8   4   2   17.58    1.80
  -7   4   2    0.13    1.28
  -7   4   2    0.94    1.14
  -6   4   2    7.28    1.33
  -5   4   2    7.08    1.18
  -4   4   2    3.52    0.99
  -4   4   2    0.33    0.92
  -4   4   2    0.51    0.90
   3  -4  -2  131.09    3.13
   3  -4  -2  130.35    3.13
   3  -4  -2  137.86    3.35
  -3   4   2  129.38    3.61
  -3   4   2  128.74    3.62
  -3   4   2  131.49    3.66
   2  -4  -2   13.50    1.22
   2  -4  -2   15.45    1.25
  -2   4   2   17.52    1.50
  -2   4   2   14.32    1.41
  -2   4   2   13.30    1.30
  -2   4   2   14.91    1.39
   1  -4  -2  123.86    3.83
   1  -4  -2  125.16    3.65
  -1   4   2  125.40    3.80
  -1   4   2  120.93    3.81
  -1   4   2  126.69    3.85
  -1   4   2  120.28    3.81
   0  -4  -2  227.18    6.04
   0  -4  -2  226.96    5.89
   0  -4  -2  226.77    5.93
   0   4   2  227.14    5.98
   0   4   2  227.59    6.03
   0   4   2  243.95    6.27
  -1  -4  -2   37.89    2.49
  -1  -4  -2   39.14    2.61
  -1  -4  -2   38.24    2.50
   1   4   2   34.95    2.46
   1   4   2   38.74    2.56
  -2  -4  -2   23.12    2.33
  -2  -4  -2   29.98    2.56
  -2  -4  -2   28.05    2.48
   2   4   2   26.88    2.36
   2   4   2   30.93    2.49
  -3  -4  -2   11.13    2.15
  -3  -4  -2    9.65    2.13
  -3  -4  -2    8.66    2.03
   3   4   2   10.69    2.07
   3   4   2   13.24    2.03
  -4  -4  -2   -0.79    1.76
  -4  -4  -2   -1.82    1.75
  -4  -4  -2   -0.56    1.81
   4   4   2   -1.34    1.68
  -5  -4  -2   47.28    3.80
  -5  -4  -2   46.18    4.00
   5   4   2   46.26    3.49
  -6  -4  -2    0.32    2.37
   6   4   2   -2.55    2.06
  -8   5   2   45.94    2.65
  -7   5   2   20.56    1.80
  -7   5   2   18.48    1.53
  -6   5   2   42.40    2.12
  -5   5   2   40.24    2.03
  -4   5   2   57.76    2.39
   3  -5  -2   -0.27    0.69
   3  -5  -2   -0.30    0.71
  -3   5   2   -1.23    0.94
  -3   5   2   -0.58    1.03
  -3   5   2   -0.67    1.06
   2  -5  -2    9.56    1.23
   2  -5  -2    7.48    1.14
  -2   5   2    7.73    1.38
  -2   5   2    6.85    1.32
   1  -5  -2    5.27    1.30
   1  -5  -2    5.92    1.38
  -1   5   2    0.89    1.25
  -1   5   2    4.98    1.40
  -1   5   2    1.63    1.26
   0  -5  -2   13.71    1.78
   0  -5  -2   15.11    1.92
   0   5   2   16.72    1.94
   0   5   2   13.56    1.84
  -1  -5  -2   12.88    1.91
  -1  -5  -2   14.82    2.07
  -1  -5  -2   11.73    1.89
   1   5   2   10.00    1.91
   1   5   2   11.89    1.93
  -2  -5  -2   29.74    2.64
  -2  -5  -2   26.96    2.70
  -2  -5  -2   27.42    2.66
   2   5   2   30.72    2.72
   2   5   2   28.40    2.70
  -3  -5  -2   20.38    2.61
  -3  -5  -2   17.09    2.66
  -3  -5  -2   13.03    2.39
   3   5   2   18.21    2.54
  -4  -5  -2   12.96    2.73
  -4  -5  -2   24.36    3.03
   4   5   2   17.20    2.58
  -5  -5  -2   78.82    5.07
   5   5   2   72.58    4.37
  -8   6   2    2.33    1.45
  -7   6   2    4.38    1.40
  -6   6   2    4.94    1.28
  -5   6   2   16.20    1.59
  -4   6   2    1.19    1.20
   3  -6  -2   49.94    1.84
   3  -6  -2   52.87    1.93
  -3   6   2   55.50    2.70
   2  -6  -2  114.06    3.52
  -2   6   2  113.64    3.97
   1  -6  -2   15.24    1.73
  -1   6   2   14.67    1.98
   0  -6  -2   38.56    2.68
   0   6   2   46.15    3.08
  -1  -6  -2   25.54    2.52
  -1  -6  -2   23.83    2.63
   1   6   2   23.02    2.57
   1   6   2   22.83    2.51
  -2  -6  -2   10.36    2.26
  -2  -6  -2   11.56    2.31
   2   6   2   14.25    2.50
   2   6   2    9.06    2.21
  -3  -6  -2   25.95    3.14
  -3  -6  -2   25.68    3.11
   3   6   2   24.56    3.04
  -4  -6  -2   11.15    2.81
  -4  -6  -2    1.79    2.44
   4   6   2    3.26    2.37
  -8   7   2    1.71    1.48
  -7   7   2    8.50    1.61
  -6   7   2    0.09    1.34
  -5   7   2   40.61    2.41
  -4   7   2   52.28    2.75
  -3   7   2    1.42    1.39
   2  -7  -2    9.92    1.55
  -2   7   2    9.95    1.85
   1  -7  -2    7.29    1.64
  -1   7   2    6.94    1.90
   0  -7  -2   16.13    2.17
   0   7   2   16.14    2.38
  -1  -7  -2   59.81    3.71
   1   7   2   68.42    4.00
  -2  -7  -2   12.95    2.61
   2   7   2    9.72    2.56
  -3  -7  -2   17.63    3.13
  -4  -7  -2    7.25    2.96
  -7   8   2   -0.01    1.45
  -6   8   2   -0.23    1.45
  -5   8   2    2.01    1.56
  -4   8   2   21.52    2.24
  -3   8   2    1.11    1.61
   2  -8  -2   49.92    2.76
  -2   8   2   47.99    3.33
   1  -8  -2   44.16    3.00
  -1   8   2   46.74    3.42
   0  -8  -2    6.82    2.12
   0   8   2    8.39    2.29
  -1  -8  -2    7.78    2.35
   1   8   2    7.02    2.52
  -2  -8  -2   10.57    2.79
  -3  -8  -2    8.44    2.89
  -6   9   2    9.98    1.94
  -5   9   2    7.68    2.02
  -4   9   2   12.61    2.21
  -3   9   2   -1.42    1.86
   2  -9  -2    2.35    1.53
  -2   9   2    4.54    2.08
   1  -9  -2   -1.50    1.70
  -1   9   2    1.09    2.15
   0  -9  -2    9.68    2.36
   0   9   2    7.51    2.57
  -1  -9  -2    4.09    2.46
   1   9   2    3.19    2.75
  -3  10   2   11.92    2.61
   2 -10  -2    2.68    1.69
  -2  10   2    0.59    2.32
  -1  10  -3   32.48    3.51
   1 -10   3   31.38    2.47
  -2  10  -3    5.28    2.25
  -3  10  -3    0.85    1.87
  -2  -9   3    4.32    2.38
   1   9  -3   54.09    4.29
  -1  -9   3   47.45    3.61
   0   9  -3    1.58    2.16
   0  -9   3    3.97    1.94
  -1   9  -3    3.56    2.09
   1  -9   3    1.69    1.49
  -2   9  -3    1.29    1.90
  -3   9  -3    9.38    2.03
  -4   9  -3   -1.42    1.62
  -5   9  -3    3.84    1.52
  -3  -8   3    4.84    2.44
   2   8  -3    2.09    2.28
  -2  -8   3    4.58    2.16
   1   8  -3   57.71    4.06
  -1  -8   3   57.73    3.62
   0   8  -3   -0.83    1.83
   0  -8   3    2.16    1.67
  -1   8  -3   22.99    2.53
   1  -8   3   25.30    2.11
  -2   8  -3   20.27    2.31
  -3   8  -3   43.13    2.75
  -4   8  -3   47.16    2.58
  -5   8  -3   31.80    2.14
  -4  -7   3   39.74    3.81
   3   7  -3   79.21    4.58
  -3  -7   3   81.09    4.48
   2   7  -3   24.74    3.01
  -2  -7   3   20.69    2.57
   1   7  -3    0.25    1.76
  -1  -7   3    1.75    1.59
   0   7  -3   16.47    2.29
   0  -7   3   12.34    1.89
  -1   7  -3    0.13    1.49
   1  -7   3    1.39    1.24
  -2   7  -3    2.50    1.42
  -3   7  -3    4.46    1.40
  -4   7  -3    5.66    1.29
  -5   7  -3   10.45    1.30
   5   6  -3   -1.46    2.26
  -5  -6   3    6.47    2.74
   4   6  -3    6.72    2.43
  -4  -6   3   10.33    2.50
   3   6  -3   -0.39    1.90
   3   6  -3   -1.25    1.78
  -3  -6   3    0.64    1.85
   2   6  -3    1.19    1.83
  -2  -6   3   -2.51    1.48
   1   6  -3   74.01    3.77
  -1  -6   3   69.76    3.47
   0   6  -3   73.07    3.49
   0  -6   3   71.34    3.26
  -1   6  -3    1.60    1.33
   1  -6   3    1.38    1.13
  -2   6  -3   -1.64    1.10
  -3   6  -3    1.13    1.10
  -4   6  -3   29.93    1.83
   6   5  -3   -2.27    2.15
   5   5  -3    1.27    2.00
  -5  -5   3    4.75    2.27
  -5  -5   3    4.52    2.43
   4   5  -3    3.02    2.03
  -4  -5   3    4.49    2.11
  -4  -5   3    2.69    1.92
   3   5  -3   69.63    3.73
   3   5  -3   64.31    3.79
  -3  -5   3   69.09    3.73
  -3  -5   3   72.20    3.86
   2   5  -3  138.05    4.90
   2   5  -3  144.59    5.05
  -2  -5   3  142.75    5.08
  -2  -5   3  145.46    4.91
   1   5  -3    0.80    1.43
   1   5  -3   -0.62    1.40
  -1  -5   3    3.17    1.43
  -1  -5   3    1.29    1.44
   0   5  -3    0.76    1.29
   0   5  -3   -0.68    1.21
   0  -5   3    0.82    1.19
   0  -5   3   -1.28    1.19
  -1   5  -3    1.72    1.16
   1  -5   3    0.98    0.82
   1  -5   3   -0.57    0.99
   1  -5   3    0.75    1.01
  -2   5  -3    5.62    1.17
  -2   5  -3    6.73    1.20
   2  -5   3    5.16    0.81
  -3   5  -3    4.33    1.05
  -3   5  -3    3.27    0.99
  -4   5  -3   12.11    1.11
  -4   5  -3   14.48    1.17
  -6   5  -3   16.76    1.38
  -7   5  -3   29.72    1.99
  -8   5  -3   17.25    1.84
   7   4  -3    2.05    2.26
   6   4  -3    1.96    2.10
  -6  -4   3    5.16    2.31
  -6  -4   3   -5.32    2.03
   5   4  -3    4.97    2.06
  -5  -4   3    2.43    2.08
  -5  -4   3    4.60    2.11
   4   4  -3    9.33    2.04
  -4  -4   3   12.00    2.29
  -4  -4   3   10.02    2.17
  -4  -4   3   16.91    2.38
   3   4  -3   21.43    2.24
   3   4  -3   20.58    2.27
  -3  -4   3   20.69    2.33
  -3  -4   3   17.77    2.26
  -3  -4   3   20.67    2.31
   2   4  -3  135.06    4.51
   2   4  -3  130.18    4.56
  -2  -4   3  127.88    4.41
  -2  -4   3  124.41    4.40
  -2  -4   3  129.14    4.50
   1   4  -3   11.30    1.62
   1   4  -3   10.08    1.62
  -1  -4   3    9.80    1.58
  -1  -4   3   11.05    1.61
  -1  -4   3   11.33    1.70
   0   4  -3   35.65    2.16
   0   4  -3   36.98    2.31
   0  -4   3   38.44    2.41
   0  -4   3   35.22    2.10
  -1   4  -3   86.88    2.98
  -1   4  -3   82.99    2.94
  -1   4  -3   86.98    3.08
   1  -4   3   84.92    2.71
   1  -4   3   85.61    2.86
  -2   4  -3   79.31    2.66
  -2   4  -3   77.70    2.65
   2  -4   3   78.57    2.22
   2  -4   3   80.44    2.14
   2  -4   3   84.15    2.37
  -3   4  -3  180.03    4.35
  -3   4  -3  180.19    4.42
  -3   4  -3  179.73    4.34
  -4   4  -3   55.13    2.02
  -4   4  -3   56.09    1.96
  -4   4  -3   56.43    2.08
  -5   4  -3   20.44    1.41
  -5   4  -3   20.02    1.36
  -6   4  -3   12.55    1.48
  -6   4  -3   14.50    1.31
  -7   4  -3    2.14    1.44
  -7   4  -3    3.24    1.20
  -8   4  -3    0.69    1.59
   7   3  -3   11.09    2.41
  -7  -3   3    7.48    2.62
   6   3  -3   18.94    2.55
  -6  -3   3   12.55    2.64
  -6  -3   3   16.73    2.63
   5   3  -3   62.84    3.56
  -5  -3   3   66.63    3.86
  -5  -3   3   67.43    3.78
   4   3  -3  123.83    4.64
  -4  -3   3  125.63    4.73
  -4  -3   3  127.26    4.79
  -4  -3   3  126.79    4.78
   3   3  -3    7.52    1.67
   3   3  -3    6.28    1.61
  -3  -3   3    8.16    1.76
  -3  -3   3    9.76    1.75
  -3  -3   3    7.59    1.70
   2   3  -3    3.22    1.41
   2   3  -3    5.05    1.42
  -2  -3   3    5.29    1.37
  -2  -3   3    5.91    1.49
  -2  -3   3    6.80    1.55
   1   3  -3    1.23    1.11
   1   3  -3    2.76    1.14
  -1  -3   3    2.05    1.13
  -1  -3   3    0.18    1.17
  -1  -3   3    1.62    1.35
   0   3  -3    0.05    0.89
   0   3  -3   -0.20    0.91
   0  -3   3   -1.18    0.88
   0  -3   3    1.05    0.87
   0  -3   3    0.24    0.93
  -1   3  -3   21.16    1.44
  -1   3  -3   20.68    1.47
  -1   3  -3   25.68    1.49
  -1   3  -3   22.82    1.46
   1  -3   3   22.99    1.37
  -2   3  -3   35.08    1.73
  -2   3  -3   38.28    1.78
  -2   3  -3   37.85    1.76
   2  -3   3   35.68    1.54
  -3   3  -3    8.65    1.00
  -3   3  -3   10.11    1.09
  -3   3  -3    8.11    1.05
  -4   3  -3    2.33    0.95
  -4   3  -3    2.84    0.90
  -5   3  -3   88.94    2.96
  -5   3  -3   82.60    2.82
  -6   3  -3   35.76    2.21
  -6   3  -3   32.12    2.08
  -7   3  -3    1.04    1.50
  -7   3  -3    1.41    1.35
  -8   3  -3    2.33    1.83
   8   2  -3    0.71    1.97
  -8  -2   3   -1.21    2.31
   7   2  -3    2.67    1.91
  -7  -2   3   -2.12    2.06
   6   2  -3   -0.11    1.55
  -6  -2   3    2.38    1.93
  -6  -2   3    1.90    1.70
   5   2  -3   10.13    1.86
  -5  -2   3   10.36    2.07
  -5  -2   3   10.14    1.95
   4   2  -3   15.16    1.86
   4   2  -3   12.94    1.80
  -4  -2   3   13.63    1.93
  -4  -2   3   12.58    1.92
  -4  -2   3   11.83    1.92
   3   2  -3   19.35    1.91
   3   2  -3   19.15    1.86
  -3  -2   3   19.15    1.88
  -3  -2   3   19.48    1.94
  -3  -2   3   20.32    2.03
   2   2  -3  265.73    6.58
   2   2  -3  273.11    6.55
  -2  -2   3  266.73    6.58
  -2  -2   3  269.81    6.68
   1   2  -3  103.63    3.23
   1   2  -3  109.49    3.32
  -1  -2   3   97.65    3.25
  -1  -2   3  102.42    3.22
   0   2  -3   76.79    2.66
   0   2  -3   74.26    2.49
   0   2  -3   68.43    2.51
   0   2  -3   75.46    2.59
   0  -2   3   73.13    2.47
   0  -2   3   77.72    2.55
   0  -2   3   73.15    2.52
  -1   2  -3    1.11    0.81
  -1   2  -3    1.88    0.83
  -1   2  -3    1.81    0.82
  -1   2  -3    1.14    0.84
   1  -2   3    2.62    0.71
   1  -2   3    2.35    0.80
   1  -2   3    2.68    0.80
  -2   2  -3   26.27    1.58
  -2   2  -3   26.80    1.67
  -2   2  -3   26.73    1.60
  -2   2  -3   28.90    1.61
   2  -2   3   28.53    1.44
   2  -2   3   27.50    1.53
  -3   2  -3  150.51    3.90
  -3   2  -3  153.61    4.00
   3  -2   3  146.87    3.49
   3  -2   3  152.72    3.47
  -4   2  -3  151.44    4.19
  -4   2  -3  160.57    4.32
  -4   2  -3  159.51    4.25
  -5   2  -3    1.24    1.15
  -5   2  -3    1.23    1.13
  -6   2  -3   -0.37    1.41
  -6   2  -3    2.28    1.34
  -7   2  -3    3.08    1.59
  -7   2  -3    0.81    1.62
  -8   2  -3    6.01    2.08
   8   1  -3    5.63    2.02
  -8  -1   3    9.78    2.68
   7   1  -3    2.03    1.69
  -7  -1   3   -0.97    1.75
  -7  -1   3   -1.51    1.71
   6   1  -3    0.33    1.35
  -6  -1   3   -2.46    1.59
  -6  -1   3    3.51    1.63
   5   1  -3   14.26    1.81
  -5  -1   3   15.34    1.98
  -5  -1   3   13.28    2.00
   4   1  -3  324.88    7.67
   4   1  -3  316.44    7.67
  -4  -1   3  320.39    7.85
  -4  -1   3  314.31    7.92
  -4  -1   3  310.90    8.02
   3   1  -3  117.69    3.72
   3   1  -3  115.65    3.76
  -3  -1   3  115.47    3.82
  -3  -1   3  122.38    3.91
   2   1  -3   10.36    1.22
   2   1  -3   11.20    1.26
  -2  -1   3   10.32    1.32
  -2  -1   3    8.24    1.23
  -2  -1   3   10.64    1.29
   1   1  -3   29.25    1.78
   1   1  -3   32.95    1.88
   1   1  -3   28.71    1.79
  -1  -1   3   27.91    1.80
  -1  -1   3   29.66    1.85
  -1  -1   3   30.44    1.85
   0   1  -3   19.84    1.39
   0   1  -3   19.00    1.35
   0   1  -3   21.57    1.42
   0  -1   3   19.33    1.35
   0  -1   3   19.26    1.33
   0  -1   3   20.14    1.31
  -1   1  -3    1.83    0.86
  -1   1  -3    1.79    0.81
  -1   1  -3    0.94    0.77
  -1   1  -3   -0.28    0.74
   1  -1   3   -0.35    0.24
   1  -1   3    0.88    0.79
   1  -1   3    0.47    0.71
  -2   1  -3    2.97    0.92
  -2   1  -3    3.23    0.88
  -2   1  -3    1.77    0.87
  -2   1  -3    1.64    0.86
   2  -1   3    2.65    0.84
   2  -1   3    3.42    0.86
   2  -1   3    3.00    0.70
  -3   1  -3   35.61    1.98
  -3   1  -3   36.78    2.02
  -3   1  -3   37.15    2.00
  -3   1  -3   33.68    2.10
   3  -1   3   35.15    1.90
   3  -1   3   31.19    1.80
  -4   1  -3   80.31    3.06
  -4   1  -3   85.70    3.16
   4  -1   3   85.60    2.81
   4  -1   3   85.48    2.83
  -5   1  -3   -0.76    1.30
  -5   1  -3   -0.44    1.19
  -6   1  -3   47.52    2.92
  -6   1  -3   47.48    2.92
   6  -1   3   46.94    2.18
  -7   1  -3   21.23    2.53
  -7   1  -3   20.48    2.43
  -8   1  -3    9.98    2.42
   8   0  -3    1.32    1.58
  -8   0   3    0.42    2.02
   7   0  -3    0.75    1.46
  -7   0   3    0.36    1.64
  -7   0   3    0.59    1.73
   6   0  -3   17.81    1.94
  -6   0   3   17.11    2.17
  -6   0   3   17.46    2.13
   5   0  -3    1.95    1.30
  -5   0   3    0.81    1.39
  -5   0   3    1.50    1.31
   4   0  -3   36.46    2.27
   4   0  -3   34.26    2.26
  -4   0   3   38.68    2.45
  -4   0   3   35.48    2.28
  -4   0   3   36.60    2.43
   3   0  -3   48.52    2.24
   3   0  -3   46.41    2.41
  -3   0   3   49.69    2.43
  -3   0   3   46.72    2.36
  -3   0   3   51.68    2.55
   2   0  -3   44.77    2.08
   2   0  -3   44.37    2.02
  -2   0   3   39.89    2.08
  -2   0   3   46.33    2.18
  -2   0   3   43.12    2.14
   1   0  -3   47.67    2.13
   1   0  -3   49.08    2.13
   1   0  -3   51.21    2.18
  -1   0   3   53.51    2.18
  -1   0   3   53.44    2.19
  -1   0   3   50.09    2.13
   0   0  -3  190.29    4.72
   0   0  -3  194.20    4.80
   0   0  -3  192.61    4.68
   0   0   3  193.56    4.72
   0   0   3  194.84    4.79
   0   0   3  185.47    4.61
  -1   0  -3   18.00    1.33
  -1   0  -3   17.26    1.40
  -1   0  -3   16.33    1.34
   1   0   3   17.06    1.28
   1   0   3   13.56    1.23
  -2   0  -3  456.91   10.19
  -2   0  -3  458.55   10.05
  -2   0  -3  465.74    9.91
   2   0   3  458.02    9.80
   2   0   3  465.06    9.84
  -3   0  -3   18.59    1.67
  -3   0  -3   17.58    1.67
  -3   0  -3   15.61    1.57
  -3   0  -3   18.65    1.70
   3   0   3   19.40    1.64
   3   0   3   18.68    1.39
   3   0   3   17.11    1.54
  -4   0  -3   61.71    2.96
  -4   0  -3   66.90    3.03
   4   0   3   59.56    2.71
  -5   0  -3    2.10    1.46
  -5   0  -3    2.43    1.54
   5   0   3    1.56    1.26
  -6   0  -3    1.23    1.55
  -6   0  -3    7.37    1.93
   6   0   3    0.62    1.37
  -7   0  -3    2.32    2.00
   7   0   3    5.68    1.54
  -8   0  -3    0.42    2.25
   8  -1  -3   16.38    1.73
  -8   1   3   15.17    2.49
   7  -1  -3   20.57    1.86
  -7   1   3   19.67    2.33
  -7   1   3   18.84    2.32
   6  -1  -3   85.55    3.11
  -6   1   3   82.78    3.51
  -6   1   3   76.86    3.46
   5  -1  -3   76.47    2.86
  -5   1   3   68.77    3.09
   4  -1  -3   11.91    1.39
   4  -1  -3    8.80    1.27
  -4   1   3    8.79    1.32
  -4   1   3   10.88    1.46
  -4   1   3   12.24    1.50
  -4   1   3   11.81    1.49
   3  -1  -3   29.34    1.91
  -3   1   3   31.36    1.92
  -3   1   3   32.19    2.05
  -3   1   3   28.15    1.85
  -3   1   3   33.43    1.98
   2  -1  -3    5.76    1.01
   2  -1  -3    6.48    1.02
   2  -1  -3    5.26    1.05
   2  -1  -3    6.44    1.04
  -2   1   3    6.63    1.05
  -2   1   3    5.83    1.08
  -2   1   3    4.36    1.02
   1  -1  -3   -0.78    0.85
   1  -1  -3   -0.93    0.81
   1  -1  -3   -0.61    0.82
  -1   1   3   -1.06    0.76
  -1   1   3    1.02    0.84
  -1   1   3   -1.09    0.78
   0  -1  -3   55.15    2.27
   0  -1  -3   53.84    2.29
   0  -1  -3   55.87    2.28
   0   1   3   52.71    2.27
   0   1   3   56.71    2.33
   0   1   3   56.00    2.44
  -1  -1  -3   40.53    2.17
  -1  -1  -3   38.61    2.20
  -1  -1  -3   37.65    2.13
   1   1   3   38.45    2.17
   1   1   3   35.12    2.08
  -2  -1  -3    3.91    1.17
  -2  -1  -3    2.98    1.14
  -2  -1  -3    0.85    1.09
   2   1   3    0.99    1.18
   2   1   3    3.14    1.14
  -3  -1  -3   53.83    2.84
  -3  -1  -3   51.14    2.83
  -3  -1  -3   51.05    2.77
   3   1   3   51.20    2.66
   3   1   3   52.55    2.53
  -4  -1  -3  117.26    4.28
  -4  -1  -3  109.42    4.22
   4   1   3  115.98    4.05
  -5  -1  -3   16.94    2.29
  -5  -1  -3   15.69    2.18
   5   1   3   19.22    1.98
  -6  -1  -3   -1.32    1.73
  -6  -1  -3   -1.69    1.66
  -7  -1  -3   11.64    2.56
   7   1   3    5.24    1.70
  -8   2   3    5.90    2.02
  -7   2   3    1.23    1.51
  -7   2   3   -1.14    1.40
   6  -2  -3    0.13    0.98
  -6   2   3    0.45    1.32
   5  -2  -3   22.28    1.56
  -5   2   3   18.50    1.81
   4  -2  -3   85.96    2.77
   4  -2  -3   85.13    2.73
  -4   2   3   75.85    2.91
  -4   2   3   80.21    3.02
  -4   2   3   83.12    3.05
  -4   2   3   82.18    3.12
   3  -2  -3  159.82    4.07
   3  -2  -3  157.31    4.09
   3  -2  -3  157.45    3.91
  -3   2   3  158.36    4.31
  -3   2   3  161.82    4.30
  -3   2   3  156.86    4.24
  -3   2   3  156.29    4.23
   2  -2  -3   44.41    1.93
   2  -2  -3   54.93    2.27
   2  -2  -3   53.36    2.18
  -2   2   3   56.09    2.34
  -2   2   3   55.71    2.28
  -2   2   3   56.83    2.31
  -2   2   3   52.79    2.29
   1  -2  -3   27.11    1.84
   1  -2  -3   26.55    1.79
   1  -2  -3   28.90    1.68
  -1   2   3   30.62    1.88
  -1   2   3   29.87    1.95
  -1   2   3   29.45    1.78
   0  -2  -3    6.87    1.24
   0  -2  -3    7.37    1.17
   0  -2  -3   10.08    1.29
   0   2   3   10.21    1.30
   0   2   3    7.89    1.23
   0   2   3    8.38    1.20
  -1  -2  -3   90.48    3.32
  -1  -2  -3   89.71    3.24
  -1  -2  -3   84.83    3.28
   1   2   3   92.57    3.21
   1   2   3   89.60    3.31
  -2  -2  -3  247.73    6.48
  -2  -2  -3  248.41    6.58
  -2  -2  -3  249.66    6.66
   2   2   3  249.76    6.51
   2   2   3  257.41    6.52
  -3  -2  -3  143.91    4.84
  -3  -2  -3  133.59    4.68
  -3  -2  -3  139.47    4.72
   3   2   3  144.49    4.54
   3   2   3  137.97    4.57
  -4  -2  -3    5.37    1.85
  -4  -2  -3    6.66    1.83
   4   2   3    6.04    1.69
  -5  -2  -3   -0.67    1.71
  -5  -2  -3   -1.99    1.64
   5   2   3    1.14    1.55
  -6  -2  -3    0.68    1.98
  -6  -2  -3   -0.24    2.08
  -7  -2  -3    1.20    2.21
   7   2   3    6.05    2.01
  -9   3   3    3.69    2.02
  -8   3   3    1.00    1.67
  -8   3   3    0.42    1.48
  -7   3   3    0.67    1.33
  -7   3   3   -0.29    1.38
  -6   3   3   42.61    2.57
   5  -3  -3  244.42    5.36
   5  -3  -3  242.26    5.32
  -5   3   3  243.89    6.11
   4  -3  -3   12.46    1.15
   4  -3  -3   12.60    1.18
  -4   3   3   13.94    1.43
  -4   3   3   13.26    1.45
  -4   3   3   15.36    1.52
   3  -3  -3    4.36    0.97
   3  -3  -3    0.36    0.41
   3  -3  -3    2.21    0.97
  -3   3   3    3.00    1.08
  -3   3   3    6.48    1.18
  -3   3   3    2.91    1.08
  -3   3   3    3.39    1.14
   2  -3  -3   10.91    1.26
   2  -3  -3   10.14    1.16
   2  -3  -3    9.85    1.23
   2  -3  -3    8.91    1.43
  -2   3   3    9.05    1.28
  -2   3   3    9.02    1.27
  -2   3   3    9.60    1.31
  -2   3   3   10.12    1.30
   1  -3  -3   -0.30    1.02
   1  -3  -3    0.75    1.15
   1  -3  -3    0.00    1.00
  -1   3   3    0.89    1.04
  -1   3   3    1.53    1.02
  -1   3   3   -0.03    1.03
   0  -3  -3    5.27    1.35
   0  -3  -3    8.56    1.56
   0  -3  -3    5.16    1.44
   0   3   3    8.21    1.48
   0   3   3    6.86    1.36
  -1  -3  -3   -0.13    1.24
  -1  -3  -3   -0.38    1.31
  -1  -3  -3    0.40    1.31
   1   3   3   -0.87    1.24
   1   3   3   -0.02    1.25
  -2  -3  -3   54.06    3.01
  -2  -3  -3   45.44    2.95
  -2  -3  -3   44.99    2.98
   2   3   3   51.96    3.02
   2   3   3   49.29    3.11
  -3  -3  -3   27.37    2.57
  -3  -3  -3   29.55    2.64
  -3  -3  -3   28.59    2.63
   3   3   3   28.52    2.36
   3   3   3   26.27    2.44
  -4  -3  -3   18.64    2.52
  -4  -3  -3   18.39    2.48
   4   3   3   21.57    2.49
  -5  -3  -3   27.52    2.94
  -5  -3  -3   24.95    3.00
   5   3   3   25.64    2.69
  -6  -3  -3   18.64    2.99
  -8   4   3    1.86    1.42
  -8   4   3    0.93    1.66
  -7   4   3   12.85    1.81
  -6   4   3    3.78    1.40
  -5   4   3   14.97    1.57
   4  -4  -3   -1.84    0.71
   4  -4  -3    0.67    0.79
  -4   4   3   -0.11    1.14
  -4   4   3    0.17    1.06
   3  -4  -3   47.50    2.14
   3  -4  -3   46.19    2.07
   3  -4  -3   43.18    2.17
  -3   4   3   45.61    2.42
  -3   4   3   43.19    2.32
  -3   4   3   45.70    2.38
   2  -4  -3  102.20    3.04
   2  -4  -3   99.09    3.35
   2  -4  -3  102.84    3.27
   2  -4  -3  100.32    3.28
  -2   4   3   96.21    3.47
  -2   4   3  105.70    3.53
  -2   4   3   97.83    3.45
  -2   4   3   95.12    3.44
   1  -4  -3   52.36    2.71
   1  -4  -3   50.23    2.73
   1  -4  -3   57.30    2.63
   1  -4  -3   53.87    2.61
  -1   4   3   47.97    2.79
  -1   4   3   54.51    2.90
  -1   4   3   53.01    2.86
   0  -4  -3   37.91    2.55
   0  -4  -3   31.94    2.28
   0  -4  -3   27.69    2.28
   0   4   3   27.76    2.19
   0   4   3   33.73    2.29
  -1  -4  -3  148.65    4.88
  -1  -4  -3  154.80    5.06
  -1  -4  -3  155.17    4.99
   1   4   3  146.15    4.93
   1   4   3  151.58    4.95
  -2  -4  -3   18.18    2.26
  -2  -4  -3   17.98    2.25
  -2  -4  -3   17.76    2.25
   2   4   3   15.85    2.19
   2   4   3   17.82    2.21
  -3  -4  -3   33.11    3.01
  -3  -4  -3   30.70    2.83
  -3  -4  -3   37.36    3.14
   3   4   3   29.65    2.81
  -4  -4  -3    3.17    1.97
  -4  -4  -3    1.65    2.04
   4   4   3   -0.96    1.85
  -5  -4  -3    0.70    2.13
  -5  -4  -3    1.65    2.14
   5   4   3   -0.90    1.95
  -6  -4  -3    7.11    2.76
  -8   5   3   20.27    2.17
  -8   5   3   14.10    1.69
  -7   5   3   57.26    2.87
  -6   5   3   13.01    1.63
  -5   5   3   23.06    1.89
  -4   5   3   37.07    2.31
   3  -5  -3    1.40    0.99
   3  -5  -3    0.88    0.97
  -3   5   3    0.94    1.27
   2  -5  -3    7.11    1.36
   2  -5  -3    5.49    1.31
  -2   5   3    5.68    1.41
  -2   5   3    6.04    1.43
   1  -5  -3   31.20    2.27
   1  -5  -3   28.16    2.14
  -1   5   3   19.88    2.00
  -1   5   3   22.49    2.18
   0  -5  -3   -0.24    1.43
   0  -5  -3    1.98    1.49
   0   5   3    1.17    1.50
   0   5   3    1.40    1.52
  -1  -5  -3    5.57    1.76
  -1  -5  -3    3.85    1.72
   1   5   3    1.66    1.69
   1   5   3    6.28    1.85
  -2  -5  -3   86.63    4.25
  -2  -5  -3   77.45    4.01
   2   5   3   85.06    4.21
   2   5   3   83.07    4.15
  -3  -5  -3   40.99    3.52
  -3  -5  -3   43.15    3.54
   3   5   3   41.38    3.44
  -4  -5  -3    2.63    2.29
   4   5   3    9.72    2.50
   5   5   3    0.84    2.32
  -8   6   3    4.29    1.76
  -7   6   3    2.62    1.61
  -6   6   3   -1.14    1.30
  -5   6   3   48.44    2.66
  -4   6   3   23.53    2.11
   3  -6  -3    3.44    1.14
  -3   6   3    4.13    1.43
   2  -6  -3    4.59    1.33
  -2   6   3    4.52    1.62
   1  -6  -3    6.52    1.59
  -1   6   3    4.12    1.74
   0  -6  -3   52.10    3.17
   0   6   3   57.87    3.56
  -1  -6  -3  106.31    4.65
   1   6   3  117.26    4.89
  -2  -6  -3   34.43    3.19
  -2  -6  -3   37.99    3.43
   2   6   3   34.27    3.25
   2   6   3   38.77    3.32
  -3  -6  -3   -0.51    2.06
  -3  -6  -3    1.60    2.22
   3   6   3    0.42    2.34
   4   6   3   -0.68    2.27
  -7   7   3   44.66    2.84
  -6   7   3   56.34    3.00
  -5   7   3    2.14    1.67
  -4   7   3    0.51    1.51
   3  -7  -3    0.04    1.14
  -3   7   3   -2.57    1.45
   2  -7  -3    3.99    1.45
  -2   7   3    4.40    1.76
   1  -7  -3    9.46    1.87
  -1   7   3    9.05    2.06
   0  -7  -3    4.76    1.80
   0   7   3    2.70    1.96
  -1  -7  -3   26.84    2.91
   1   7   3   22.83    2.89
  -2  -7  -3   -1.21    2.08
  -3  -7  -3   34.38    3.78
  -7   8   3    9.01    1.99
  -6   8   3    5.75    1.84
  -5   8   3    0.46    1.72
  -4   8   3   25.13    2.56
   3  -8  -3   35.10    2.27
  -3   8   3   34.82    3.00
   2  -8  -3   21.45    2.17
  -2   8   3   20.07    2.58
   1  -8  -3   35.09    2.85
  -1   8   3   32.42    3.16
   0  -8  -3    7.02    2.25
   0   8   3    5.92    2.30
  -1  -8  -3   28.42    3.25
   1   8   3   23.26    3.15
  -2  -8  -3    8.90    2.87
  -5   9   3   11.13    2.31
  -4   9   3   -1.28    1.94
   3  -9  -3    8.61    1.48
  -3   9   3    8.41    2.32
   2  -9  -3    4.17    1.76
  -2   9   3    7.61    2.47
   1  -9  -3    0.82    1.90
  -1   9   3    0.66    2.21
   0  -9  -3   -0.10    2.09
   0   9   3    2.51    2.44
   1   9  -4    0.45    2.25
  -1  -9   4    3.08    2.15
   0   9  -4    4.26    2.22
   0  -9   4    3.10    1.86
  -1   9  -4   11.10    2.35
   1  -9   4   13.06    1.90
  -2   9  -4   19.29    2.55
  -3   9  -4    5.88    1.87
  -4   9  -4    9.81    2.01
  -5   9  -4    2.19    1.64
  -3  -8   4    0.04    2.38
   2   8  -4   -1.40    2.06
  -2  -8   4    2.82    2.22
   1   8  -4    1.53    2.04
  -1  -8   4    0.16    1.94
   0   8  -4    8.08    2.12
   0  -8   4    6.80    1.93
  -1   8  -4   15.30    2.34
   1  -8   4   16.75    1.94
  -2   8  -4   79.73    3.65
  -3   8  -4   71.16    3.35
  -4   8  -4   -1.47    1.46
  -5   8  -4    3.09    1.58
  -4  -7   4   -1.85    2.26
   3   7  -4   11.64    2.60
  -3  -7   4   10.34    2.56
   2   7  -4   -0.86    1.81
  -2  -7   4    2.93    2.02
   1   7  -4    8.74    2.20
  -1  -7   4   11.27    2.02
   0   7  -4   23.71    2.53
   0  -7   4   18.64    2.18
  -1   7  -4   28.15    2.49
   1  -7   4   25.82    2.07
  -2   7  -4   13.67    1.87
  -3   7  -4   -0.16    1.35
  -4   7  -4   17.64    1.84
  -5   7  -4    8.50    1.50
   5   6  -4    1.86    2.40
  -5  -6   4    2.33    2.57
   4   6  -4    2.19    2.29
  -4  -6   4    2.41    2.31
   3   6  -4   34.43    3.27
  -3  -6   4   36.56    3.26
   2   6  -4   24.05    2.60
  -2  -6   4   26.99    2.71
   1   6  -4   14.37    2.16
  -1  -6   4   12.94    2.00
   0   6  -4   10.14    1.86
   0  -6   4   10.07    1.73
  -1   6  -4    6.03    1.57
   1  -6   4    6.95    1.38
  -2   6  -4   90.65    3.40
   2  -6   4   86.28    2.60
  -3   6  -4  149.60    4.41
  -4   6  -4   36.66    2.25
  -5   6  -4    5.98    1.29
  -6   6  -4    4.84    1.25
   6   5  -4    0.64    2.30
   5   5  -4   79.07    4.46
  -5  -5   4   80.71    4.75
  -5  -5   4   70.76    4.62
   4   5  -4   35.38    3.29
  -4  -5   4   36.97    3.25
  -4  -5   4   28.49    3.14
   3   5  -4    7.38    2.11
   3   5  -4    4.98    1.96
  -3  -5   4    4.50    1.98
  -3  -5   4    3.57    1.87
   2   5  -4    6.91    1.89
   2   5  -4   10.36    1.97
  -2  -5   4    8.16    1.89
  -2  -5   4    9.67    1.98
   1   5  -4    2.63    1.58
   1   5  -4    5.52    1.72
  -1  -5   4    6.63    1.66
  -1  -5   4    4.23    1.61
   0   5  -4   61.40    3.02
   0  -5   4   57.37    2.93
   0  -5   4   60.51    2.99
  -1   5  -4   68.10    3.00
   1  -5   4   65.44    2.67
  -2   5  -4    0.74    1.17
   2  -5   4    2.35    0.84
   2  -5   4    1.09    0.89
  -3   5  -4   22.23    1.69
  -4   5  -4    1.09    1.12
  -5   5  -4    1.85    1.12
  -5   5  -4    1.20    1.00
  -6   5  -4    4.35    1.32
  -7   5  -4    3.42    1.50
   6   4  -4    5.09    2.33
   5   4  -4   17.73    2.59
  -5  -4   4   16.41    2.72
  -5  -4   4   18.99    2.75
  -5  -4   4   18.40    2.69
   4   4  -4   -2.36    1.66
  -4  -4   4    0.56    1.79
  -4  -4   4    0.39    1.80
  -4  -4   4    1.16    1.80
   3   4  -4   -1.02    1.56
   3   4  -4    1.20    1.63
  -3  -4   4    0.63    1.62
  -3  -4   4    2.79    1.73
  -3  -4   4    3.46    1.74
   2   4  -4   22.51    2.35
   2   4  -4   27.96    2.39
  -2  -4   4   27.63    2.46
  -2  -4   4   26.37    2.45
  -2  -4   4   31.92    2.52
   1   4  -4   38.86    2.56
   1   4  -4   37.94    2.54
  -1  -4   4   38.51    2.56
  -1  -4   4   43.27    2.64
  -1  -4   4   34.31    2.43
   0   4  -4   96.50    3.46
   0   4  -4   92.20    3.55
   0  -4   4   90.79    3.44
   0  -4   4   92.92    3.37
  -1   4  -4  250.23    6.27
  -1   4  -4  256.25    6.34
  -1   4  -4  256.88    6.42
   1  -4   4  260.25    6.24
   1  -4   4  253.48    6.02
   1  -4   4  241.71    5.99
  -2   4  -4   76.51    2.85
  -2   4  -4   75.70    2.85
  -2   4  -4   76.30    2.83
   2  -4   4   78.98    2.59
   2  -4   4   71.66    2.40
   2  -4   4   76.09    2.44
  -3   4  -4   17.64    1.58
  -3   4  -4   20.54    1.63
  -4   4  -4    0.92    1.05
  -4   4  -4    1.84    1.09
  -5   4  -4    0.60    1.07
  -5   4  -4    1.81    1.13
  -6   4  -4   11.82    1.65
  -6   4  -4   11.36    1.50
  -7   4  -4   19.90    1.86
  -7   4  -4   19.57    2.12
  -8   4  -4   -0.53    1.57
   7   3  -4   39.96    3.50
  -7  -3   4   46.04    4.16
   6   3  -4   27.90    2.93
  -6  -3   4   31.66    3.31
  -6  -3   4   30.83    3.26
   5   3  -4    1.32    1.76
  -5  -3   4    1.88    1.86
  -5  -3   4    1.34    1.79
   4   3  -4   34.32    2.78
  -4  -3   4   33.81    2.86
  -4  -3   4   36.15    2.92
  -4  -3   4   31.89    2.83
   3   3  -4   19.40    2.16
   3   3  -4   17.02    2.08
  -3  -3   4   24.36    2.33
  -3  -3   4   17.72    2.16
  -3  -3   4   20.47    2.21
   2   3  -4   25.13    2.15
   2   3  -4   29.29    2.25
  -2  -3   4   25.63    2.27
  -2  -3   4   25.17    2.23
  -2  -3   4   27.11    2.25
   1   3  -4  119.48    3.95
   1   3  -4  121.14    4.01
  -1  -3   4  117.96    3.98
  -1  -3   4  113.16    3.88
   0   3  -4   25.95    1.89
   0   3  -4   23.32    1.80
   0  -3   4   25.69    1.78
   0  -3   4   27.67    1.86
   0  -3   4   24.23    1.72
  -1   3  -4  162.11    4.47
  -1   3  -4  158.24    4.48
  -1   3  -4  158.98    4.51
  -1   3  -4  165.23    4.49
   1  -3   4  159.08    4.27
   1  -3   4  164.35    4.25
   1  -3   4  162.50    4.15
  -2   3  -4    9.20    1.23
  -2   3  -4    7.98    1.24
  -2   3  -4    9.42    1.29
  -2   3  -4    9.52    1.32
   2  -3   4    9.79    1.07
   2  -3   4    6.51    1.02
  -3   3  -4   35.05    2.13
  -3   3  -4   31.35    1.97
  -3   3  -4   34.00    2.01
   3  -3   4   31.28    1.45
  -4   3  -4    2.27    1.11
  -4   3  -4    3.10    1.14
  -5   3  -4   -0.40    1.16
  -5   3  -4    2.83    1.21
  -6   3  -4    0.61    1.23
  -6   3  -4    1.91    1.38
  -7   3  -4    0.99    1.65
  -7   3  -4    1.47    1.43
  -8   3  -4   18.27    2.43
   7   2  -4   -1.31    1.85
  -7  -2   4   -0.66    2.08
   6   2  -4    0.83    1.67
  -6  -2   4    0.69    1.90
  -6  -2   4    1.25    1.83
   5   2  -4   11.74    1.98
  -5  -2   4   14.24    2.21
  -5  -2   4   11.44    2.12
   4   2  -4   48.81    2.96
  -4  -2   4   54.15    3.36
  -4  -2   4   44.74    3.05
  -4  -2   4   45.52    3.06
   3   2  -4    6.25    1.60
   3   2  -4    6.36    1.53
  -3  -2   4    6.33    1.64
  -3  -2   4    6.42    1.64
   2   2  -4   36.43    2.43
   2   2  -4   38.40    2.38
  -2  -2   4   36.37    2.35
  -2  -2   4   40.36    2.52
   1   2  -4   33.15    2.05
   1   2  -4   32.36    2.03
  -1  -2   4   29.47    2.07
  -1  -2   4   27.48    1.93
   0   2  -4    1.68    1.02
   0   2  -4   -0.96    0.97
   0   2  -4   -0.07    0.95
   0  -2   4    1.34    0.98
   0  -2   4    0.22    0.98
  -1   2  -4  359.78    7.97
  -1   2  -4  367.80    8.13
  -1   2  -4  357.28    8.26
  -1   2  -4  349.59    8.05
   1  -2   4  354.72    7.83
   1  -2   4  350.40    7.83
  -2   2  -4  179.76    4.57
  -2   2  -4  163.69    4.53
  -2   2  -4  167.71    4.47
  -2   2  -4  166.07    4.55
   2  -2   4  167.57    4.24
   2  -2   4  173.61    4.31
  -3   2  -4   93.16    3.19
  -3   2  -4   93.97    3.16
  -3   2  -4   89.79    3.18
   3  -2   4   97.21    2.87
   3  -2   4   96.23    2.82
  -4   2  -4    6.14    1.34
  -4   2  -4    4.16    1.29
   4  -2   4    3.45    0.91
   4  -2   4    3.09    0.95
  -5   2  -4   11.21    1.64
  -5   2  -4   13.49    1.68
  -6   2  -4   -1.15    1.45
  -6   2  -4    0.24    1.40
  -7   2  -4   17.76    2.20
  -7   2  -4   14.11    2.32
  -8   2  -4    2.00    1.98
   8   1  -4    3.66    1.96
  -8  -1   4    1.78    2.38
   7   1  -4   13.63    2.22
  -7  -1   4   17.24    2.69
  -7  -1   4   19.18    2.73
   6   1  -4   88.54    3.94
  -6  -1   4   92.17    4.29
  -6  -1   4   95.01    4.32
   5   1  -4   16.58    2.04
  -5  -1   4   15.60    2.15
  -5  -1   4   22.06    2.37
   4   1  -4    0.48    1.38
  -4  -1   4    2.85    1.54
  -4  -1   4    2.43    1.55
   3   1  -4    1.21    1.28
   3   1  -4    0.38    1.23
  -3  -1   4    0.57    1.41
  -3  -1   4    0.78    1.33
   2   1  -4    0.42    1.08
   2   1  -4    1.32    1.33
  -2  -1   4    0.44    1.23
  -2  -1   4    0.81    1.07
   1   1  -4  163.71    4.63
   1   1  -4  170.98    4.57
   1   1  -4  170.07    4.54
  -1  -1   4  164.81    4.57
  -1  -1   4  162.34    4.51
   0   1  -4  134.10    3.90
   0   1  -4  139.14    4.06
   0   1  -4  142.33    3.96
   0  -1   4  140.42    3.97
   0  -1   4  140.08    3.95
  -1   1  -4   16.60    1.48
  -1   1  -4   16.92    1.50
  -1   1  -4   14.75    1.39
   1  -1   4   15.71    1.43
   1  -1   4   15.88    1.38
   1  -1   4   14.91    1.33
  -2   1  -4   19.81    1.64
  -2   1  -4   15.21    1.50
  -2   1  -4   16.74    1.58
  -2   1  -4   15.21    1.45
   2  -1   4   13.51    1.39
   2  -1   4   16.12    1.28
   2  -1   4   15.35    1.42
  -3   1  -4   23.35    1.88
  -3   1  -4   23.59    1.90
  -3   1  -4   25.24    1.93
  -3   1  -4   26.09    1.89
   3  -1   4   23.68    1.69
   3  -1   4   28.04    1.78
  -4   1  -4    9.42    1.59
  -4   1  -4   11.52    1.62
   4  -1   4   11.45    1.40
  -5   1  -4    2.13    1.49
  -5   1  -4    0.88    1.36
   5  -1   4    2.70    1.17
  -6   1  -4   18.55    2.33
  -6   1  -4   18.83    2.27
   6  -1   4   21.50    1.75
  -7   1  -4   46.25    3.51
   8   0  -4   28.16    2.53
  -8   0   4   22.96    2.99
   7   0  -4    1.11    1.59
  -7   0   4    5.43    1.89
  -7   0   4   -3.13    1.69
   6   0  -4   17.75    2.02
  -6   0   4   18.02    2.30
  -6   0   4   20.55    2.38
   5   0  -4    0.20    1.29
  -5   0   4    2.92    1.57
   4   0  -4    0.81    1.24
  -4   0   4    1.11    1.37
  -4   0   4   -1.71    1.28
   3   0  -4   70.04    3.01
   3   0  -4   65.63    2.90
  -3   0   4   76.40    3.19
  -3   0   4   71.85    3.02
   2   0  -4   49.57    2.46
   2   0  -4   50.39    2.57
   2   0  -4   51.42    2.45
  -2   0   4   53.95    2.51
  -2   0   4   49.90    2.54
  -2   0   4   43.25    2.44
   1   0  -4  488.48   10.62
   1   0  -4  498.59   11.01
   1   0  -4  498.20   10.80
  -1   0   4  490.38   10.66
  -1   0   4  493.81   10.79
   0   0  -4  368.80    8.55
   0   0  -4  372.26    8.32
   0   0   4  368.42    8.37
   0   0   4  370.86    8.28
  -1   0  -4   12.39    1.38
  -1   0  -4   14.05    1.44
  -1   0  -4   11.04    1.37
   1   0   4   14.73    1.37
   1   0   4   13.50    1.41
  -2   0  -4   31.48    2.02
  -2   0  -4   32.62    2.18
  -2   0  -4   27.68    1.99
   2   0   4   32.07    2.01
   2   0   4   31.22    1.98
   2   0   4   33.82    2.22
  -3   0  -4    2.00    1.30
  -3   0  -4    6.24    1.49
  -3   0  -4    5.38    1.43
   3   0   4    4.78    1.28
  -4   0  -4   14.60    1.92
  -4   0  -4   19.84    2.10
   4   0   4   18.21    1.78
  -5   0  -4   17.80    2.24
  -5   0  -4   18.19    2.26
   5   0   4   14.50    1.79
  -6   0  -4   17.31    2.39
  -6   0  -4   10.49    2.19
  -7   0  -4    9.49    2.38
   7   0   4    3.65    1.55
   8  -1  -4   39.24    2.52
  -8   1   4   39.02    3.38
   7  -1  -4   11.54    1.77
  -7   1   4   11.56    2.21
  -7   1   4   12.26    2.11
   6  -1  -4    2.99    1.38
  -6   1   4    5.76    1.75
   5  -1  -4   32.16    2.22
  -5   1   4   36.17    2.53
   4  -1  -4   25.33    1.92
  -4   1   4   26.44    2.09
  -4   1   4   27.96    2.11
  -4   1   4   23.79    2.04
   3  -1  -4   43.75    2.41
   3  -1  -4   48.05    2.56
  -3   1   4   46.87    2.55
  -3   1   4   50.34    2.71
  -3   1   4   45.79    2.58
   2  -1  -4  290.06    7.08
   2  -1  -4  278.78    6.83
   2  -1  -4  291.31    6.92
  -2   1   4  302.53    7.01
  -2   1   4  286.08    6.98
  -2   1   4  298.48    7.12
   1  -1  -4    9.44    1.36
   1  -1  -4    6.77    1.21
   1  -1  -4    7.31    1.27
  -1   1   4    8.59    1.27
  -1   1   4    7.76    1.24
  -1   1   4    7.54    1.23
   0  -1  -4  126.08    3.87
   0  -1  -4  120.74    3.85
   0  -1  -4  128.45    3.81
   0   1   4  126.31    3.89
   0   1   4  130.29    3.86
  -1  -1  -4   17.68    1.76
  -1  -1  -4   20.10    1.72
  -1  -1  -4   20.64    1.86
   1   1   4   15.12    1.76
   1   1   4   20.52    1.78
  -2  -1  -4   13.48    1.73
  -2  -1  -4   12.80    1.69
  -2  -1  -4   15.07    1.72
   2   1   4   15.48    1.68
   2   1   4   14.02    1.64
  -3  -1  -4    1.47    1.46
  -3  -1  -4    0.63    1.46
  -3  -1  -4    2.75    1.47
   3   1   4    0.81    1.33
  -4  -1  -4   -2.75    1.44
  -4  -1  -4    0.62    1.51
   4   1   4    0.29    1.33
  -5  -1  -4   -1.04    1.58
  -5  -1  -4    2.73    1.81
   5   1   4    4.13    1.60
  -6  -1  -4    2.99    1.99
  -6  -1  -4    5.66    2.22
   6   1   4    4.93    1.72
  -7  -1  -4   60.26    4.37
   7   1   4   56.82    3.30
  -8   2   4    6.91    2.19
   7  -2  -4    1.37    1.18
  -7   2   4    1.35    1.71
  -7   2   4   -0.08    1.52
   6  -2  -4   26.24    1.93
  -6   2   4   25.98    2.40
   5  -2  -4   29.87    2.00
  -5   2   4   30.48    2.29
   4  -2  -4   -0.38    1.08
  -4   2   4    1.71    1.31
  -4   2   4    1.57    1.23
   3  -2  -4   27.65    1.92
   3  -2  -4   28.77    2.02
  -3   2   4   29.08    2.00
  -3   2   4   29.74    2.05
  -3   2   4   28.89    2.02
   2  -2  -4    4.06    1.15
   2  -2  -4    5.08    1.43
   2  -2  -4    1.78    1.12
  -2   2   4    2.50    1.14
  -2   2   4    4.04    1.23
  -2   2   4    3.08    1.20
   1  -2  -4  122.11    3.88
   1  -2  -4  117.57    3.86
   1  -2  -4  128.15    4.03
  -1   2   4  119.44    3.85
  -1   2   4  118.50    3.88
  -1   2   4  118.58    3.92
   0  -2  -4  294.13    7.16
   0  -2  -4  301.95    7.34
   0  -2  -4  300.34    7.48
   0   2   4  297.93    7.35
   0   2   4  296.79    7.24
  -1  -2  -4   96.40    3.66
  -1  -2  -4  104.10    3.79
  -1  -2  -4   95.71    3.78
   1   2   4   95.03    3.70
   1   2   4  100.36    3.71
  -2  -2  -4   61.26    3.11
  -2  -2  -4   60.16    3.18
  -2  -2  -4   64.18    3.29
   2   2   4   58.80    3.22
   2   2   4   62.86    3.08
  -3  -2  -4    0.48    1.57
  -3  -2  -4   -0.66    1.47
  -3  -2  -4   -1.25    1.47
   3   2   4   -1.99    1.36
  -4  -2  -4   14.82    2.26
  -4  -2  -4   16.64    2.36
   4   2   4   17.28    2.19
  -5  -2  -4    4.08    1.95
  -5  -2  -4    6.23    2.15
   5   2   4    6.58    1.89
  -6  -2  -4    7.38    2.47
   6   2   4   10.28    2.10
  -7  -2  -4    3.55    2.61
   7   2   4    4.84    2.07
  -8   3   4   48.05    3.20
  -7   3   4   48.05    3.03
   6  -3  -4   12.62    1.33
  -6   3   4   17.05    1.99
   5  -3  -4    0.73    1.04
  -5   3   4   -0.57    1.25
   4  -3  -4    1.51    1.14
  -4   3   4    2.54    1.26
  -4   3   4    3.48    1.32
   3  -3  -4   22.54    1.82
   3  -3  -4   23.15    1.75
   3  -3  -4   22.77    1.76
  -3   3   4   24.95    1.94
  -3   3   4   24.67    1.96
  -3   3   4   22.48    1.86
   2  -3  -4  143.62    4.19
   2  -3  -4  134.84    4.13
   2  -3  -4  140.31    4.38
   2  -3  -4  143.77    4.14
  -2   3   4  149.91    4.46
  -2   3   4  147.20    4.50
  -2   3   4  136.87    4.35
   1  -3  -4   48.73    2.71
   1  -3  -4   48.85    2.61
   1  -3  -4   47.92    2.67
  -1   3   4   49.49    2.71
  -1   3   4   46.15    2.81
   0  -3  -4   58.81    3.05
   0  -3  -4   54.51    2.93
   0  -3  -4   54.37    2.86
   0   3   4   57.94    3.05
   0   3   4   60.62    3.22
  -1  -3  -4    5.97    1.69
  -1  -3  -4    4.35    1.60
  -1  -3  -4    1.52    1.51
   1   3   4    4.81    1.55
   1   3   4    4.58    1.51
  -2  -3  -4   25.66    2.47
  -2  -3  -4   22.25    2.43
  -2  -3  -4   26.20    2.44
   2   3   4   22.46    2.37
   2   3   4   23.76    2.33
  -3  -3  -4   14.64    2.25
  -3  -3  -4    8.82    2.06
  -3  -3  -4   12.50    2.18
   3   3   4    9.90    1.99
  -4  -3  -4    2.22    1.83
  -4  -3  -4    3.03    1.96
   4   3   4    1.67    1.72
  -5  -3  -4   50.23    3.95
  -5  -3  -4   45.10    3.79
   5   3   4   50.69    3.65
  -6  -3  -4   27.08    3.44
   6   3   4   19.73    2.67
  -8   4   4   -0.51    1.74
  -7   4   4    1.83    1.66
  -6   4   4    2.54    1.51
   5  -4  -4    7.44    1.06
  -5   4   4    5.31    1.50
   4  -4  -4    9.27    1.33
  -4   4   4    9.43    1.58
   3  -4  -4   34.95    2.27
   3  -4  -4   34.05    2.26
  -3   4   4   34.67    2.36
  -3   4   4   36.77    2.50
   2  -4  -4  403.03    9.40
   2  -4  -4  398.14    9.12
  -2   4   4  400.21    9.34
  -2   4   4  382.86    9.39
  -2   4   4  395.54    9.58
   1  -4  -4   69.51    3.10
   1  -4  -4   62.82    3.21
   1  -4  -4   70.16    3.26
  -1   4   4   71.91    3.37
  -1   4   4   71.93    3.34
   0  -4  -4    1.88    1.48
   0  -4  -4    3.01    1.50
   0  -4  -4   -1.43    1.34
   0   4   4    0.63    1.47
   0   4   4    0.61    1.52
  -1  -4  -4   13.50    2.03
  -1  -4  -4   14.04    2.05
  -1  -4  -4   13.04    2.06
   1   4   4   10.49    1.99
   1   4   4   13.06    2.05
  -2  -4  -4   15.42    2.32
  -2  -4  -4   14.42    2.27
  -2  -4  -4   14.65    2.24
   2   4   4   15.53    2.24
   2   4   4   12.62    2.15
  -3  -4  -4   35.15    3.17
  -3  -4  -4   33.71    3.17
  -3  -4  -4   34.32    3.21
   3   4   4   31.48    3.00
  -4  -4  -4   21.38    2.97
  -4  -4  -4   23.32    2.96
   4   4   4   16.63    2.64
  -5  -4  -4    3.02    2.38
   5   4   4    1.64    2.16
  -8   5   4    1.55    1.85
  -7   5   4    8.85    1.90
  -6   5   4   12.25    1.88
  -5   5   4   10.16    1.73
   4  -5  -4   44.06    2.15
  -4   5   4   43.80    2.75
   3  -5  -4   58.12    2.64
  -3   5   4   54.30    3.03
   2  -5  -4   18.12    1.85
  -2   5   4   17.66    2.01
   1  -5  -4    0.78    1.42
   1  -5  -4    3.12    1.53
  -1   5   4    3.10    1.60
   0  -5  -4    0.87    1.55
   0  -5  -4    1.58    1.55
   0   5   4    3.78    1.74
   0   5   4    3.01    1.76
  -1  -5  -4   16.28    2.36
  -1  -5  -4   12.11    2.18
   1   5   4   11.20    2.23
   1   5   4   14.70    2.28
  -2  -5  -4    0.28    1.79
  -2  -5  -4   -1.33    1.78
   2   5   4    0.92    1.84
   2   5   4    2.13    1.97
  -3  -5  -4    1.79    2.13
  -3  -5  -4    3.07    2.13
   3   5   4    0.30    2.09
  -4  -5  -4    1.98    2.35
   4   5   4   -1.66    2.10
   5   5   4   17.15    3.04
  -8   6   4    1.26    1.71
  -7   6   4   17.31    2.29
  -6   6   4    5.24    1.82
  -5   6   4    2.74    1.60
   4  -6  -4    9.27    1.24
  -4   6   4    9.01    1.82
   3  -6  -4    4.21    1.37
  -3   6   4    6.90    1.75
   2  -6  -4  119.60    4.21
  -2   6   4  123.99    4.65
   1  -6  -4  118.05    4.43
  -1   6   4  125.18    4.77
   0  -6  -4   26.01    2.69
   0   6   4   31.56    2.98
  -1  -6  -4    2.95    1.99
   1   6   4    7.38    2.25
  -2  -6  -4   -1.38    2.03
   2   6   4    2.36    2.19
  -3  -6  -4   -1.04    2.16
   3   6   4    2.00    2.36
   4   6   4   22.73    3.42
  -7   7   4    7.06    2.06
  -6   7   4   -1.26    1.71
  -5   7   4    3.44    1.83
  -4   7   4   35.32    2.80
   3  -7  -4   51.20    2.70
  -3   7   4   51.47    3.43
   2  -7  -4    4.94    1.65
  -2   7   4    5.40    1.95
   1  -7  -4   11.29    2.08
  -1   7   4   15.21    2.54
   0  -7  -4   -0.68    1.84
   0   7   4   -0.90    1.97
  -1  -7  -4    5.21    2.32
   1   7   4    5.48    2.31
  -2  -7  -4    3.71    2.38
  -3  -7  -4    0.63    2.48
  -6   8   4    7.33    2.11
  -5   8   4   -1.94    1.81
  -4   8   4   27.14    2.83
   3  -8  -4   78.48    3.33
  -3   8   4   80.63    4.19
   2  -8  -4    1.22    1.66
  -2   8   4    3.71    2.07
   1  -8  -4    2.42    1.89
  -1   8   4    6.34    2.32
   0  -8  -4    1.26    2.05
   0   8   4    4.92    2.38
  -1  -8  -4    5.36    2.45
   1   8   4    9.34    2.78
  -5   9   4   14.31    2.49
  -4   9   4    2.60    2.17
   3  -9  -4    4.93    1.63
  -3   9   4    4.16    2.35
   2  -9  -4   -0.16    1.71
  -2   9   4   -1.29    2.32
   1  -9  -4    4.16    2.11
  -1   9   4    2.27    2.38
   0   9  -5   34.01    3.50
   0  -9   5   37.36    3.05
  -1   9  -5    3.58    2.13
   1  -9   5    1.10    1.58
  -2   9  -5    1.83    1.92
  -3   9  -5    0.32    1.86
  -4   9  -5    6.82    1.93
   2   8  -5    1.83    2.37
  -2  -8   5    1.85    2.10
   1   8  -5   21.96    3.03
  -1  -8   5   20.23    2.71
   0   8  -5   63.22    3.91
   0  -8   5   70.89    3.65
  -1   8  -5   14.38    2.44
   1  -8   5   16.81    1.96
  -2   8  -5    2.23    1.79
  -3   8  -5   -3.08    1.67
  -4   8  -5    6.50    1.93
  -5   8  -5   28.31    2.47
  -4  -7   5    5.79    2.66
  -3  -7   5   10.29    2.52
   2   7  -5   83.82    4.50
  -2  -7   5   82.73    4.36
   1   7  -5   22.39    2.80
  -1  -7   5   22.46    2.63
   0   7  -5    1.95    1.84
   0  -7   5    5.29    1.74
  -1   7  -5    1.01    1.72
   1  -7   5   -0.45    1.31
  -2   7  -5    7.62    1.76
   2  -7   5    4.44    1.10
  -3   7  -5    1.09    1.57
  -4   7  -5   -1.85    1.47
  -5   7  -5    6.78    1.64
   5   6  -5    6.47    2.68
  -5  -6   5    9.70    2.96
  -4  -6   5    2.08    2.36
   3   6  -5   -2.64    1.92
  -3  -6   5    1.98    2.04
   2   6  -5   33.99    3.13
  -2  -6   5   33.04    3.01
   1   6  -5    9.59    2.08
  -1  -6   5    2.32    1.69
   0   6  -5   62.88    3.43
   0  -6   5   63.04    3.23
  -1   6  -5   41.94    2.79
   1  -6   5   40.96    2.55
  -2   6  -5   46.94    2.84
   2  -6   5   46.86    2.08
  -3   6  -5   31.24    2.36
  -4   6  -5   10.04    1.67
  -5   6  -5    1.76    1.37
  -6   6  -5   41.63    2.49
  -7   6  -5    3.64    1.53
   6   5  -5   10.09    2.66
   5   5  -5   10.34    2.72
  -5  -5   5    8.04    2.67
  -5  -5   5    6.97    2.53
   4   5  -5   16.15    2.73
  -4  -5   5   19.22    2.83
  -4  -5   5   15.14    2.66
   3   5  -5    0.56    1.90
   3   5  -5    0.06    1.88
  -3  -5   5    2.28    1.93
  -3  -5   5   -0.68    1.84
   2   5  -5   53.83    3.60
   2   5  -5   56.16    3.49
  -2  -5   5   59.94    3.61
  -2  -5   5   57.99    3.43
   1   5  -5   86.69    3.79
  -1  -5   5   80.83    3.70
   0   5  -5    3.88    1.59
   0  -5   5    1.39    1.39
  -1   5  -5    2.04    1.42
   1  -5   5   -0.59    1.13
  -2   5  -5   -0.02    1.30
   2  -5   5    0.94    1.00
  -3   5  -5    8.15    1.57
  -4   5  -5   11.73    1.65
  -4   5  -5   14.35    1.64
  -5   5  -5   19.64    1.77
  -6   5  -5   70.81    3.11
  -6   5  -5   72.86    2.91
  -7   5  -5    5.53    1.75
   6   4  -5    2.66    2.26
   5   4  -5    5.12    2.19
  -5  -4   5   10.31    2.43
   4   4  -5    1.44    1.87
  -4  -4   5    4.92    2.14
  -4  -4   5    3.97    2.01
   3   4  -5    0.30    1.69
   3   4  -5   -1.31    1.63
  -3  -4   5   -2.58    1.68
  -3  -4   5   -0.46    1.61
   2   4  -5   84.59    3.87
   2   4  -5   88.22    3.96
  -2  -4   5   86.70    3.94
  -2  -4   5   91.84    3.97
   1   4  -5  156.22    5.15
   1   4  -5  160.94    5.14
  -1  -4   5  165.89    5.09
  -1  -4   5  162.39    5.22
   0   4  -5    4.16    1.53
   0   4  -5    5.56    1.55
   0  -4   5    6.24    1.46
  -1   4  -5    1.73    1.39
   1  -4   5    4.33    1.26
  -2   4  -5    1.71    1.28
  -2   4  -5    1.74    1.29
   2  -4   5    2.81    1.06
  -3   4  -5   30.52    2.17
  -3   4  -5   36.16    2.29
  -4   4  -5  124.55    3.94
  -4   4  -5  118.75    3.94
  -5   4  -5   15.02    1.81
  -5   4  -5   16.48    1.77
  -6   4  -5    3.01    1.65
  -6   4  -5   -0.86    1.35
  -7   4  -5   -2.17    1.59
   7   3  -5   -2.99    1.99
  -7  -3   5    1.21    2.50
   6   3  -5    1.67    2.02
  -6  -3   5    2.89    2.12
  -6  -3   5    2.08    2.31
   5   3  -5    2.02    1.86
  -5  -3   5    5.71    2.17
  -5  -3   5   -0.26    1.98
   4   3  -5   33.32    2.82
  -4  -3   5   36.56    3.14
  -4  -3   5   36.63    3.11
  -4  -3   5   31.75    2.95
   3   3  -5  131.22    4.86
   3   3  -5  139.51    5.04
  -3  -3   5  143.95    5.07
  -3  -3   5  141.15    5.04
  -3  -3   5  139.05    4.92
   2   3  -5    3.54    1.60
   2   3  -5    2.02    1.47
  -2  -3   5    2.93    1.56
  -2  -3   5    1.61    1.49
   1   3  -5   -0.90    1.31
   1   3  -5    1.41    1.40
  -1  -3   5   -1.33    1.28
  -1  -3   5    1.68    1.36
   0   3  -5    2.21    1.36
   0   3  -5   -1.41    1.17
   0   3  -5    0.27    1.28
   0  -3   5    1.64    1.22
   0  -3   5    1.18    1.14
  -1   3  -5    4.90    1.40
  -1   3  -5    6.44    1.42
  -1   3  -5    8.05    1.51
   1  -3   5    4.04    1.25
  -2   3  -5    2.27    1.27
  -2   3  -5    4.12    1.37
   2  -3   5    4.76    1.14
  -3   3  -5    0.76    1.28
  -3   3  -5    2.09    1.23
   3  -3   5    0.92    0.89
   3  -3   5    1.52    0.95
  -4   3  -5   10.05    1.55
  -4   3  -5   11.85    1.65
  -5   3  -5    4.26    1.47
  -5   3  -5    2.77    1.39
  -6   3  -5   57.99    3.20
  -6   3  -5   58.69    3.03
  -7   3  -5   33.04    2.91
   7   2  -5   13.24    2.50
  -7  -2   5    9.77    2.66
   6   2  -5    1.03    1.95
  -6  -2   5    4.99    2.19
  -6  -2   5    3.15    2.06
   5   2  -5   -0.31    1.61
  -5  -2   5    4.75    1.84
  -5  -2   5    2.20    1.90
   4   2  -5   10.42    1.95
  -4  -2   5   11.80    2.12
  -4  -2   5    9.44    2.13
   3   2  -5   57.84    3.30
   3   2  -5   58.07    3.25
  -3  -2   5   58.78    3.36
  -3  -2   5   68.68    3.45
   2   2  -5  111.53    4.02
   2   2  -5  108.82    4.09
  -2  -2   5  110.75    4.06
  -2  -2   5  114.66    4.12
   1   2  -5  166.49    4.93
   1   2  -5  158.78    4.90
   1   2  -5  160.70    4.87
  -1  -2   5  156.91    4.78
  -1  -2   5  162.76    4.89
   0   2  -5  149.49    4.52
   0   2  -5  143.77    4.54
   0   2  -5  144.43    4.47
   0  -2   5  147.91    4.39
   0  -2   5  152.98    4.43
  -1   2  -5   58.42    2.79
  -1   2  -5   58.61    2.77
  -1   2  -5   51.11    2.63
   1  -2   5   54.97    2.39
   1  -2   5   52.67    2.54
   1  -2   5   36.56    2.26
  -2   2  -5   52.17    2.84
  -2   2  -5   49.04    2.53
  -2   2  -5   47.83    2.64
   2  -2   5   48.45    2.48
  -3   2  -5    2.41    1.28
  -3   2  -5    2.45    1.30
   3  -2   5    2.70    1.06
  -4   2  -5   52.64    2.76
  -4   2  -5   57.35    2.86
   4  -2   5   53.64    2.30
  -5   2  -5   59.51    3.12
  -5   2  -5   59.83    3.04
   5  -2   5   59.89    2.27
  -6   2  -5    0.02    1.53
  -6   2  -5   -0.53    1.66
  -7   2  -5   -0.24    1.91
   8   1  -5   12.74    2.39
  -8  -1   5    6.84    2.63
   7   1  -5    8.81    2.23
  -7  -1   5    6.13    2.29
   6   1  -5   17.21    2.37
  -6  -1   5   22.72    2.74
  -6  -1   5   17.36    2.51
   5   1  -5   20.57    2.28
  -5  -1   5   21.08    2.53
   4   1  -5   31.76    2.53
  -4  -1   5   31.17    2.65
  -4  -1   5   33.29    2.71
   3   1  -5  173.97    5.22
   3   1  -5  173.44    5.24
  -3  -1   5  171.02    5.31
  -3  -1   5  170.43    5.26
   2   1  -5  131.28    4.28
   2   1  -5  125.54    4.25
  -2  -1   5  133.03    4.36
  -2  -1   5  130.47    4.33
   1   1  -5   21.78    1.89
   1   1  -5   25.66    2.04
   1   1  -5   24.88    2.04
  -1  -1   5   20.10    1.89
  -1  -1   5   27.08    2.04
   0   1  -5    1.59    1.15
   0   1  -5   -2.69    1.14
   0   1  -5    0.13    1.23
   0  -1   5    0.70    1.16
   0  -1   5   -0.92    1.11
  -1   1  -5    4.41    1.33
  -1   1  -5    4.39    1.29
  -1   1  -5    3.64    1.38
   1  -1   5    6.10    1.33
   1  -1   5    4.97    1.28
  -2   1  -5    0.75    1.22
  -2   1  -5   -0.58    1.18
  -2   1  -5   -0.86    1.14
   2  -1   5   -0.49    1.11
  -3   1  -5   20.42    2.02
  -3   1  -5   21.68    1.99
   3  -1   5   21.76    1.76
  -4   1  -5   68.11    3.35
  -4   1  -5   70.13    3.28
   4  -1   5   75.27    2.95
  -5   1  -5   71.71    3.56
  -5   1  -5   68.18    3.53
   5  -1   5   72.80    2.96
  -6   1  -5    3.49    1.80
  -6   1  -5    1.20    1.88
  -7   1  -5    2.24    2.11
   8   0  -5    2.95    1.86
  -8   0   5    8.11    2.69
   7   0  -5    4.22    1.81
  -7   0   5    3.68    1.93
  -7   0   5    5.11    2.22
   6   0  -5   12.03    1.93
  -6   0   5   11.28    2.29
   5   0  -5    8.74    1.69
  -5   0   5   10.49    2.01
   4   0  -5    1.11    1.34
  -4   0   5    2.15    1.55
  -4   0   5    1.81    1.53
   3   0  -5  137.21    4.43
   3   0  -5  135.59    4.42
  -3   0   5  139.62    4.59
  -3   0   5  132.02    4.58
   2   0  -5  105.73    3.81
   2   0  -5  114.62    3.93
   2   0  -5  109.81    3.92
  -2   0   5  113.97    4.03
  -2   0   5  113.93    3.92
   1   0  -5    2.63    1.36
   1   0  -5    5.01    1.34
   1   0  -5    2.41    1.28
  -1   0   5    4.57    1.37
  -1   0   5    3.82    1.31
   0   0  -5    7.36    1.51
   0   0  -5    8.36    1.53
   0   0  -5    8.74    1.43
   0   0   5    6.00    1.37
   0   0   5    8.04    1.46
  -1   0  -5    1.15    1.24
  -1   0  -5    0.87    1.22
  -1   0  -5    1.41    1.27
   1   0   5    1.17    1.22
   1   0   5    1.93    1.30
  -2   0  -5  100.58    3.81
  -2   0  -5  102.77    3.78
  -2   0  -5  102.73    3.86
   2   0   5  101.98    3.72
   2   0   5   98.12    3.59
  -3   0  -5  166.31    5.17
  -3   0  -5  165.83    5.26
   3   0   5  170.56    5.03
  -4   0  -5   -1.08    1.37
  -4   0  -5    0.09    1.47
   4   0   5    0.34    1.28
  -5   0  -5   -0.61    1.65
  -5   0  -5    0.84    1.60
   5   0   5    0.82    1.37
  -6   0  -5   -0.21    1.80
  -6   0  -5    2.61    2.04
   6   0   5   -0.26    1.42
  -7   0  -5    2.83    2.27
   7   0   5    0.90    1.44
   8  -1  -5    0.10    1.57
  -8   1   5    6.77    2.37
   7  -1  -5    2.30    1.59
  -7   1   5    3.29    1.79
  -7   1   5   -0.77    1.83
   6  -1  -5    7.25    1.66
  -6   1   5    4.54    1.81
   5  -1  -5  105.79    3.83
  -5   1   5  100.71    4.12
   4  -1  -5   37.41    2.44
  -4   1   5   36.62    2.58
  -4   1   5   38.60    2.68
   3  -1  -5   12.00    1.64
   3  -1  -5   13.38    1.73
   3  -1  -5   14.23    1.66
  -3   1   5   12.09    1.73
  -3   1   5   12.77    1.77
   2  -1  -5   -0.32    1.19
   2  -1  -5    0.15    1.27
   2  -1  -5    0.80    1.31
  -2   1   5   -1.21    1.23
  -2   1   5    1.04    1.26
   1  -1  -5   -0.15    1.20
   1  -1  -5    0.14    1.25
   1  -1  -5   -1.12    1.21
  -1   1   5    1.03    1.17
  -1   1   5   -0.56    1.26
   0  -1  -5    2.85    1.29
   0  -1  -5    1.48    1.31
   0  -1  -5    1.80    1.36
   0   1   5    1.10    1.24
   0   1   5    1.98    1.38
  -1  -1  -5    1.40    1.41
  -1  -1  -5    0.33    1.32
  -1  -1  -5    0.92    1.28
   1   1   5    0.68    1.32
   1   1   5    1.17    1.28
  -2  -1  -5    0.28    1.37
  -2  -1  -5    0.10    1.35
  -2  -1  -5    0.95    1.45
   2   1   5    0.10    1.28
   2   1   5    0.11    1.37
  -3  -1  -5   14.52    2.07
  -3  -1  -5   14.02    2.07
   3   1   5   11.50    1.84
  -4  -1  -5    9.90    2.05
  -4  -1  -5   11.14    2.14
   4   1   5    7.38    1.76
  -5  -1  -5   85.96    4.24
  -5  -1  -5   80.15    4.24
   5   1   5   79.81    3.71
  -6  -1  -5   36.15    3.47
   6   1   5   34.32    2.76
   8  -2  -5    5.89    1.47
  -8   2   5    1.98    2.08
   7  -2  -5   -0.03    1.31
  -7   2   5    1.10    1.79
   6  -2  -5   -0.06    1.26
  -6   2   5   -1.57    1.52
   5  -2  -5   28.84    2.16
  -5   2   5   24.95    2.31
   4  -2  -5   12.49    1.68
  -4   2   5   12.81    1.84
   3  -2  -5  124.76    4.18
   3  -2  -5  116.14    4.02
  -3   2   5  122.59    4.33
  -3   2   5  120.17    4.22
   2  -2  -5  170.60    5.01
   2  -2  -5  178.80    5.28
   2  -2  -5  172.42    5.04
  -2   2   5  184.86    5.24
  -2   2   5  172.45    5.23
   1  -2  -5  189.19    5.52
   1  -2  -5  197.31    5.58
   1  -2  -5  202.18    5.74
  -1   2   5  192.61    5.55
  -1   2   5  200.18    5.66
   0  -2  -5   21.99    2.15
   0  -2  -5   23.46    2.16
   0  -2  -5   20.46    2.02
   0   2   5   25.01    2.16
   0   2   5   22.05    2.08
  -1  -2  -5   87.12    3.78
  -1  -2  -5   85.84    3.74
  -1  -2  -5   81.77    3.67
   1   2   5   89.25    3.82
   1   2   5   90.30    3.75
  -2  -2  -5   11.97    1.95
  -2  -2  -5   10.99    2.01
  -2  -2  -5   11.53    1.98
   2   2   5    9.57    1.79
   2   2   5    7.66    1.72
  -3  -2  -5  134.94    5.11
  -3  -2  -5  131.21    5.10
  -3  -2  -5  140.08    5.24
   3   2   5  141.85    4.99
  -4  -2  -5   32.87    3.03
  -4  -2  -5   36.39    3.16
   4   2   5   34.69    2.88
  -5  -2  -5    1.45    1.96
  -5  -2  -5    3.87    2.19
   5   2   5    2.91    1.89
  -6  -2  -5    0.62    2.23
   6   2   5    2.75    1.95
  -8   3   5    3.15    2.07
   7  -3  -5   16.76    1.62
  -7   3   5   17.49    2.40
   6  -3  -5    5.72    1.36
  -6   3   5    6.14    1.73
   5  -3  -5   45.07    2.53
  -5   3   5   52.38    3.01
   4  -3  -5  128.56    4.08
  -4   3   5  122.81    4.36
   3  -3  -5   53.93    2.84
   3  -3  -5   59.43    2.99
  -3   3   5   53.87    3.00
  -3   3   5   58.20    3.22
   2  -3  -5   23.57    2.20
   2  -3  -5   21.88    2.00
  -2   3   5   19.39    2.05
  -2   3   5   15.82    1.98
   1  -3  -5   10.35    1.72
   1  -3  -5    9.47    1.77
   1  -3  -5    7.41    1.69
  -1   3   5   10.03    1.75
  -1   3   5    6.68    1.67
   0  -3  -5    9.74    1.83
   0  -3  -5    8.31    1.79
   0  -3  -5    7.06    1.75
   0   3   5   11.38    1.88
   0   3   5   11.20    1.88
  -1  -3  -5   21.11    2.31
  -1  -3  -5   26.63    2.51
  -1  -3  -5   21.46    2.33
   1   3   5   22.42    2.40
   1   3   5   22.87    2.36
  -2  -3  -5    4.22    1.82
  -2  -3  -5    0.66    1.72
  -2  -3  -5   -0.78    1.53
   2   3   5    2.24    1.67
   2   3   5    0.19    1.56
  -3  -3  -5   54.59    3.69
  -3  -3  -5   50.87    3.62
  -3  -3  -5   58.87    3.70
   3   3   5   52.34    3.54
  -4  -3  -5   25.07    3.04
  -4  -3  -5   22.89    2.96
   4   3   5   21.03    2.71
  -5  -3  -5    2.45    2.34
   5   3   5    1.56    2.05
  -6  -3  -5    5.11    2.75
   6   3   5    1.99    2.17
  -8   4   5    4.46    2.04
  -7   4   5    0.81    1.70
   6  -4  -5    4.00    1.13
  -6   4   5    3.07    1.68
   5  -4  -5   22.18    1.78
  -5   4   5   21.91    2.26
   4  -4  -5   67.03    2.86
  -4   4   5   60.88    3.17
   3  -4  -5   13.43    1.73
  -3   4   5   13.22    2.00
   2  -4  -5   16.85    1.96
   2  -4  -5   20.28    2.11
  -2   4   5   18.38    2.13
   1  -4  -5    1.54    1.51
   1  -4  -5   -0.52    1.38
  -1   4   5   -2.78    1.49
  -1   4   5    0.01    1.52
   0  -4  -5   11.39    2.02
   0  -4  -5    7.68    1.87
   0   4   5   10.28    2.02
   0   4   5   14.51    2.14
  -1  -4  -5   90.10    4.19
  -1  -4  -5  101.02    4.47
  -1  -4  -5   97.04    4.38
   1   4   5   87.19    4.25
   1   4   5   90.44    4.22
  -2  -4  -5   51.16    3.74
  -2  -4  -5   60.26    3.87
  -2  -4  -5   63.24    3.80
   2   4   5   60.59    3.73
  -3  -4  -5    1.63    2.14
  -3  -4  -5    4.61    2.17
  -3  -4  -5   -0.35    1.94
   3   4   5    2.60    2.06
  -4  -4  -5   -1.05    2.09
  -4  -4  -5    0.38    2.21
   4   4   5   -0.88    2.08
   5   4   5    6.27    2.48
  -8   5   5    5.13    2.06
  -7   5   5   19.50    2.47
  -6   5   5   81.72    3.77
   5  -5  -5    1.03    1.11
  -5   5   5    0.56    1.62
   4  -5  -5    5.99    1.49
  -4   5   5   11.02    1.95
   3  -5  -5    4.87    1.52
  -3   5   5    3.78    1.69
   2  -5  -5    1.94    1.49
  -2   5   5   -0.22    1.55
   1  -5  -5   -0.13    1.53
  -1   5   5    1.73    1.73
   0  -5  -5    0.47    1.64
   0  -5  -5    0.52    1.68
   0   5   5    0.82    1.77
   0   5   5   -2.33    1.63
  -1  -5  -5    6.71    2.10
  -1  -5  -5    6.31    2.03
   1   5   5    4.03    2.00
   1   5   5    2.73    1.96
  -2  -5  -5    2.58    2.19
  -2  -5  -5    3.31    2.19
   2   5   5    5.13    2.16
  -3  -5  -5   31.21    3.42
  -3  -5  -5   27.69    3.44
   3   5   5   30.26    3.33
   4   5   5   56.60    4.38
  -7   6   5    0.40    1.88
  -6   6   5   12.20    2.29
  -5   6   5   -1.12    1.70
   4  -6  -5   35.97    2.37
  -4   6   5   37.50    2.99
   3  -6  -5   74.10    3.33
  -3   6   5   81.07    3.92
   2  -6  -5   42.46    2.79
  -2   6   5   40.05    3.17
   1  -6  -5   11.65    2.12
  -1   6   5   17.59    2.38
   0  -6  -5   31.90    2.99
   0   6   5   30.85    3.17
  -1  -6  -5   30.75    3.18
   1   6   5   29.29    3.30
  -2  -6  -5   74.19    4.45
   2   6   5   74.16    4.88
  -3  -6  -5   15.53    3.03
   3   6   5   11.11    2.91
  -7   7   5   -1.04    1.92
  -6   7   5   39.59    3.31
  -5   7   5   47.59    3.48
   4  -7  -5    4.23    1.38
  -4   7   5    4.91    2.00
   3  -7  -5    3.63    1.60
  -3   7   5    7.17    2.16
   2  -7  -5    8.75    1.93
  -2   7   5   11.44    2.39
   1  -7  -5   -0.59    1.72
  -1   7   5   -1.87    1.89
   0  -7  -5    6.01    2.29
   0   7   5    7.92    2.44
  -1  -7  -5   16.36    2.89
   1   7   5   16.95    2.94
  -2  -7  -5   17.94    3.17
  -6   8   5   17.35    2.68
  -5   8   5   16.23    2.65
   4  -8  -5    0.64    1.31
  -4   8   5   -3.36    2.02
   3  -8  -5    4.39    1.67
  -3   8   5    8.90    2.40
   2  -8  -5    2.90    1.86
  -2   8   5    0.33    2.21
   1  -8  -5   21.76    2.75
  -1   8   5   20.55    3.09
   0  -8  -5   42.07    3.64
   0   8   5   47.54    4.33
  -1  -8  -5    6.36    2.64
   3  -9  -5    0.72    1.67
  -3   9   5    0.49    2.40
   2  -9  -5    4.23    1.98
  -2   9   5    2.79    2.51
  -1   9  -6   11.35    2.74
   1  -9   6   14.68    2.04
  -2   9  -6   -3.11    2.05
   2   8  -6    4.79    2.64
  -2  -8   6    2.96    2.26
   1   8  -6    2.90    2.37
  -1  -8   6   -1.29    1.89
   0   8  -6   -0.42    2.05
   0  -8   6   -0.26    1.74
  -1   8  -6   -0.84    1.90
   1  -8   6    2.76    1.67
  -2   8  -6    8.83    2.18
  -3   8  -6   70.72    3.82
  -4   8  -6   12.51    2.23
  -3  -7   6    4.62    2.50
   2   7  -6    3.22    2.33
  -2  -7   6    3.65    2.15
   1   7  -6   16.23    2.70
  -1  -7   6    8.30    2.21
   0   7  -6    1.20    1.96
   0  -7   6    1.74    1.70
  -1   7  -6    0.51    1.79
   1  -7   6    1.03    1.50
  -2   7  -6    2.62    1.88
   2  -7   6    0.20    1.14
  -3   7  -6   15.68    2.20
  -4   7  -6   -1.21    1.60
  -5   7  -6    0.47    1.72
  -4  -6   6    7.74    2.62
  -3  -6   6   -2.35    2.10
   2   6  -6   12.08    2.49
  -2  -6   6   16.54    2.50
   1   6  -6   15.32    2.47
  -1  -6   6   11.65    2.18
   0   6  -6   13.65    2.24
   0  -6   6   21.34    2.25
  -1   6  -6   55.76    3.31
   1  -6   6   53.58    2.91
  -2   6  -6   19.35    2.23
   2  -6   6   22.42    1.79
  -3   6  -6   52.37    3.12
  -4   6  -6   57.59    3.08
  -5   6  -6   18.42    2.20
  -6   6  -6   16.41    2.08
   5   5  -6    3.46    2.39
   4   5  -6   22.72    3.00
  -4  -5   6   23.43    3.16
   3   5  -6   14.04    2.62
   3   5  -6   15.89    2.58
  -3  -5   6   11.34    2.48
   2   5  -6   34.83    3.06
  -2  -5   6   35.43    2.98
   1   5  -6   35.55    2.98
  -1  -5   6   41.09    2.94
   0   5  -6   50.85    3.29
   0  -5   6   53.77    2.96
  -1   5  -6    6.16    1.70
   1  -5   6    3.75    1.42
  -2   5  -6    6.93    1.77
   2  -5   6    6.13    1.35
  -3   5  -6   14.77    1.89
  -3   5  -6   10.42    1.78
  -4   5  -6   26.48    2.29
  -4   5  -6   25.47    2.25
  -5   5  -6    4.08    1.67
  -5   5  -6    6.28    1.61
  -6   5  -6    6.14    1.69
  -6   5  -6    2.25    1.72
   6   4  -6    8.57    2.63
   5   4  -6    2.26    2.18
  -5  -4   6    2.73    2.24
   4   4  -6    4.77    2.13
  -4  -4   6    5.50    2.23
  -4  -4   6    7.95    2.29
   3   4  -6    0.29    1.78
   3   4  -6    0.52    1.83
  -3  -4   6    0.40    1.86
  -3  -4   6   -0.79    1.78
   2   4  -6    6.41    1.94
   2   4  -6   -0.27    1.69
  -2  -4   6    4.88    1.87
  -2  -4   6    8.10    1.99
   1   4  -6    6.75    1.93
   1   4  -6    6.56    1.82
  -1  -4   6    4.77    1.74
   0   4  -6    2.74    1.60
   0  -4   6    2.02    1.46
  -1   4  -6   86.70    3.65
  -1   4  -6   96.38    3.86
   1  -4   6   85.16    3.43
  -2   4  -6  117.16    4.26
  -2   4  -6  118.07    4.18
   2  -4   6  118.73    3.75
  -3   4  -6    7.56    1.70
  -3   4  -6    6.37    1.63
   3  -4   6    7.30    1.23
  -4   4  -6   -0.38    1.37
  -5   4  -6   -1.89    1.40
  -5   4  -6    0.87    1.49
  -6   4  -6    4.86    1.86
  -6   4  -6    1.34    1.55
  -7   4  -6   14.86    2.35
   6   3  -6   74.65    4.47
   5   3  -6   43.58    3.52
  -5  -3   6   37.75    3.45
  -5  -3   6   43.96    3.70
   4   3  -6    3.45    1.94
  -4  -3   6    1.39    1.91
  -4  -3   6    2.74    1.99
  -4  -3   6   -0.96    1.93
   3   3  -6   -1.42    1.71
   3   3  -6   -0.81    1.60
  -3  -3   6    4.91    1.87
  -3  -3   6    3.14    1.83
   2   3  -6    8.18    1.89
   2   3  -6    5.86    1.89
  -2  -3   6    8.40    1.84
  -2  -3   6    9.34    1.91
   1   3  -6   14.49    2.04
   1   3  -6   13.81    2.02
  -1  -3   6   16.34    2.02
   0   3  -6   17.52    2.07
   0   3  -6   14.39    1.93
   0   3  -6   11.23    1.88
   0  -3   6   16.40    1.90
  -1   3  -6    7.90    1.63
  -1   3  -6    7.35    1.66
   1  -3   6    5.71    1.42
  -2   3  -6   34.91    2.55
  -2   3  -6   36.79    2.53
   2  -3   6   33.08    2.22
  -3   3  -6    0.37    1.42
  -3   3  -6    2.13    1.51
   3  -3   6    1.74    1.18
  -4   3  -6   16.11    1.97
  -4   3  -6   17.04    2.03
   4  -3   6   14.83    1.39
  -5   3  -6   38.32    2.76
  -5   3  -6   35.49    2.67
  -6   3  -6   15.17    2.26
  -6   3  -6   12.19    2.05
  -7   3  -6   31.75    3.02
   7   2  -6   17.36    2.87
  -7  -2   6   15.56    3.15
   6   2  -6    3.63    2.13
  -6  -2   6    6.47    2.37
  -6  -2   6    9.01    2.39
   5   2  -6   -4.54    1.68
  -5  -2   6    0.53    1.81
  -5  -2   6    1.91    1.91
   4   2  -6    4.12    1.80
  -4  -2   6   -2.42    1.68
  -4  -2   6   -0.56    1.76
   3   2  -6   20.33    2.36
   3   2  -6   18.17    2.24
  -3  -2   6   21.39    2.40
  -3  -2   6   24.17    2.50
   2   2  -6   14.40    2.08
   2   2  -6   19.17    2.20
  -2  -2   6   13.32    1.98
  -2  -2   6   13.67    1.96
   1   2  -6   30.68    2.49
   1   2  -6   28.36    2.43
   1   2  -6   30.18    2.46
  -1  -2   6   32.40    2.48
  -1  -2   6   30.85    2.35
   0   2  -6   93.76    3.81
   0   2  -6   87.64    3.73
   0   2  -6   92.11    3.75
   0  -2   6   97.35    3.71
   0  -2   6  100.37    3.82
  -1   2  -6    3.15    1.58
  -1   2  -6    2.99    1.44
  -1   2  -6    3.38    1.49
   1  -2   6    5.76    1.46
  -2   2  -6  168.23    5.19
  -2   2  -6  171.53    5.25
   2  -2   6  168.61    4.85
  -3   2  -6   81.52    3.47
  -3   2  -6   74.20    3.40
   3  -2   6   82.98    3.21
  -4   2  -6   29.22    2.49
  -4   2  -6   31.66    2.52
   4  -2   6   30.84    2.03
  -5   2  -6   25.46    2.53
  -5   2  -6   24.32    2.46
   5  -2   6   32.31    2.11
  -6   2  -6   20.35    2.69
  -7   2  -6    4.62    2.27
   7   1  -6   16.23    2.57
  -7  -1   6   17.96    3.02
   6   1  -6    5.89    2.09
  -6  -1   6    5.79    2.23
  -6  -1   6    7.75    2.16
   5   1  -6   31.97    2.80
  -5  -1   6   33.01    3.01
   4   1  -6   25.59    2.50
  -4  -1   6   24.68    2.61
  -4  -1   6   23.80    2.59
   3   1  -6   24.34    2.35
   3   1  -6   23.49    2.37
  -3  -1   6   25.63    2.47
  -3  -1   6   25.86    2.48
   2   1  -6   99.20    3.95
   2   1  -6   89.51    3.88
   2   1  -6   98.11    3.90
  -2  -1   6   97.40    4.06
  -2  -1   6   96.70    3.95
   1   1  -6   56.16    3.03
   1   1  -6   56.05    3.08
   1   1  -6   45.66    2.84
  -1  -1   6   44.56    2.87
  -1  -1   6   51.65    3.03
   0   1  -6   49.19    2.89
   0   1  -6   44.02    2.90
   0   1  -6   48.42    2.90
   0  -1   6   47.40    2.95
   0  -1   6   48.60    2.73
  -1   1  -6    5.72    1.54
  -1   1  -6    4.46    1.49
   1  -1   6    6.43    1.47
  -2   1  -6   32.88    2.49
  -2   1  -6   36.90    2.60
   2  -1   6   42.35    2.65
  -3   1  -6    9.98    1.77
  -3   1  -6   10.29    1.82
   3  -1   6    7.08    1.50
  -4   1  -6    3.53    1.68
  -4   1  -6    3.51    1.72
   4  -1   6    4.64    1.43
  -5   1  -6    2.07    1.73
  -5   1  -6    4.19    1.83
   5  -1   6    0.68    1.39
  -6   1  -6   -0.48    1.99
   6  -1   6   -0.50    1.35
   8   0  -6    5.91    2.05
  -8   0   6    1.84    2.45
   7   0  -6   11.01    2.24
  -7   0   6    7.38    2.37
   6   0  -6   -2.03    1.63
  -6   0   6   -1.08    1.78
   5   0  -6   13.56    2.08
  -5   0   6   13.28    2.25
   4   0  -6    2.13    1.56
  -4   0   6    3.20    1.75
  -4   0   6   -0.82    1.57
   3   0  -6    1.59    1.50
   3   0  -6    4.26    1.61
  -3   0   6    5.90    1.72
  -3   0   6    5.37    1.71
   2   0  -6    1.40    1.45
   2   0  -6    3.68    1.54
   2   0  -6    1.20    1.43
  -2   0   6    2.65    1.59
  -2   0   6    2.70    1.53
   1   0  -6    6.01    1.64
   1   0  -6    9.47    1.77
  -1   0   6    8.14    1.74
  -1   0   6    5.17    1.60
   0   0  -6  250.65    6.76
   0   0  -6  235.89    6.78
   0   0  -6  248.88    6.68
   0   0   6  243.61    6.62
   0   0   6  255.31    6.68
  -1   0  -6   76.24    3.47
  -1   0  -6   69.39    3.45
  -1   0  -6   76.35    3.48
   1   0   6   76.85    3.46
   1   0   6   78.45    3.38
  -2   0  -6    6.04    1.66
  -2   0  -6    7.22    1.77
  -2   0  -6    9.43    1.72
   2   0   6   10.29    1.76
  -3   0  -6   15.00    2.14
  -3   0  -6   12.49    1.98
   3   0   6    9.82    1.75
  -4   0  -6   -0.57    1.58
  -4   0  -6    1.49    1.71
   4   0   6    2.88    1.50
  -5   0  -6    5.39    2.03
  -5   0  -6    5.97    1.92
   5   0   6    2.07    1.60
  -6   0  -6   35.00    3.48
   6   0   6   31.17    2.49
   8  -1  -6   10.82    2.11
  -8   1   6   11.12    2.74
   7  -1  -6   62.09    3.39
  -7   1   6   59.80    3.92
   6  -1  -6   20.04    2.29
  -6   1   6   26.91    2.80
   5  -1  -6    3.33    1.49
  -5   1   6    0.59    1.68
   4  -1  -6    5.57    1.58
  -4   1   6    4.35    1.68
   3  -1  -6    3.04    1.52
   3  -1  -6    2.10    1.57
  -3   1   6   -1.58    1.46
  -3   1   6    1.90    1.56
   2  -1  -6   53.10    3.00
   2  -1  -6   50.09    2.99
   2  -1  -6   48.26    2.95
  -2   1   6   45.15    2.93
  -2   1   6   48.06    3.11
   1  -1  -6   36.27    2.63
   1  -1  -6   36.50    2.56
   1  -1  -6   32.47    2.62
  -1   1   6   38.78    2.62
  -1   1   6   31.67    2.49
   0  -1  -6   26.45    2.32
   0  -1  -6   29.52    2.43
   0  -1  -6   22.78    2.24
   0   1   6   24.84    2.26
   0   1   6   28.99    2.40
  -1  -1  -6   18.11    2.12
  -1  -1  -6   12.21    1.95
  -1  -1  -6   14.72    2.06
   1   1   6   16.42    1.97
   1   1   6   13.04    1.99
  -2  -1  -6    7.92    1.89
  -2  -1  -6    8.04    1.84
  -2  -1  -6    5.02    1.73
   2   1   6    6.51    1.68
  -3  -1  -6   29.64    2.73
  -3  -1  -6   27.72    2.67
   3   1   6   26.50    2.51
  -4  -1  -6   19.08    2.55
  -4  -1  -6   17.09    2.46
   4   1   6   18.93    2.27
  -5  -1  -6   25.61    3.14
  -5  -1  -6   25.39    3.00
   5   1   6   26.06    2.60
  -6  -1  -6   51.38    4.12
   6   1   6   44.44    3.20
   8  -2  -6    2.57    1.60
  -8   2   6    2.84    2.27
   7  -2  -6    0.35    1.54
  -7   2   6    1.40    1.88
   6  -2  -6    4.11    1.62
  -6   2   6    1.00    1.77
   5  -2  -6    2.38    1.50
  -5   2   6    2.32    1.72
   4  -2  -6   22.92    2.16
  -4   2   6   21.29    2.34
   3  -2  -6    2.84    1.51
   3  -2  -6    2.70    1.53
  -3   2   6   -1.84    1.40
  -3   2   6    0.27    1.53
   2  -2  -6   41.56    2.74
   2  -2  -6   39.51    2.68
   2  -2  -6   42.92    2.89
  -2   2   6   39.27    2.73
  -2   2   6   34.96    2.65
   1  -2  -6   38.80    2.71
   1  -2  -6   34.80    2.73
   1  -2  -6   35.54    2.74
  -1   2   6   36.21    2.68
  -1   2   6   39.09    2.70
   0  -2  -6   15.52    2.08
   0  -2  -6   16.30    2.16
   0  -2  -6   12.18    1.97
   0   2   6   12.94    2.00
   0   2   6   16.77    2.09
  -1  -2  -6  166.02    5.41
  -1  -2  -6  162.87    5.48
  -1  -2  -6  165.26    5.38
   1   2   6  150.89    5.30
   1   2   6  163.25    5.48
  -2  -2  -6   58.27    3.47
  -2  -2  -6   58.55    3.58
  -2  -2  -6   57.10    3.46
   2   2   6   55.45    3.39
  -3  -2  -6   34.62    3.04
  -3  -2  -6   32.97    3.11
   3   2   6   29.90    2.79
  -4  -2  -6   25.29    2.98
  -4  -2  -6   24.86    3.01
   4   2   6   22.30    2.58
  -5  -2  -6   10.50    2.59
   5   2   6   10.45    2.39
  -6  -2  -6   14.77    3.00
   6   2   6   15.72    2.48
  -8   3   6   -0.41    2.10
   7  -3  -6   18.11    1.91
  -7   3   6   18.36    2.64
   6  -3  -6   33.33    2.38
  -6   3   6   34.21    2.92
   5  -3  -6   17.01    1.96
  -5   3   6   16.92    2.29
   4  -3  -6   10.75    1.76
  -4   3   6    9.99    1.93
   3  -3  -6   90.42    3.73
  -3   3   6   83.61    3.82
   2  -3  -6    3.26    1.53
   2  -3  -6    1.27    1.54
  -2   3   6    4.51    1.69
  -2   3   6   -0.94    1.49
   1  -3  -6   34.07    2.59
   1  -3  -6   29.55    2.63
  -1   3   6   24.61    2.45
  -1   3   6   29.40    2.64
   0  -3  -6   18.44    2.31
   0  -3  -6   22.10    2.40
   0  -3  -6   20.58    2.41
   0   3   6   20.81    2.38
   0   3   6   22.73    2.47
  -1  -3  -6   36.98    2.99
  -1  -3  -6   34.73    2.90
  -1  -3  -6   33.02    2.93
   1   3   6   38.51    2.93
   1   3   6   31.56    2.84
  -2  -3  -6    3.58    1.98
  -2  -3  -6    7.20    2.15
  -2  -3  -6    6.31    2.11
   2   3   6    2.01    1.91
  -3  -3  -6   -2.21    1.75
  -3  -3  -6    1.99    2.06
   3   3   6   -1.03    1.88
  -4  -3  -6    2.26    2.28
  -4  -3  -6    0.48    2.15
   4   3   6    2.00    2.08
  -5  -3  -6    1.20    2.40
   5   3   6    2.72    2.27
  -8   4   6    6.37    2.34
  -7   4   6   -1.19    1.92
   6  -4  -6    4.42    1.42
  -6   4   6    5.28    2.05
   5  -4  -6    2.74    1.40
  -5   4   6    3.54    1.81
   4  -4  -6    1.76    1.41
  -4   4   6    3.55    1.77
   3  -4  -6   -3.27    1.26
  -3   4   6   -2.00    1.54
   2  -4  -6   43.22    2.94
  -2   4   6   46.77    3.24
   1  -4  -6  133.86    4.97
   1  -4  -6  127.50    4.70
  -1   4   6  126.85    4.89
  -1   4   6  117.11    4.92
   0  -4  -6   34.38    2.99
   0  -4  -6   36.81    3.08
   0   4   6   36.02    3.02
   0   4   6   34.92    3.03
  -1  -4  -6   -1.01    1.84
  -1  -4  -6    1.80    1.94
   1   4   6    3.57    1.95
   1   4   6    2.66    1.94
  -2  -4  -6   15.49    2.61
  -2  -4  -6   17.85    2.65
   2   4   6   17.83    2.70
  -3  -4  -6   -0.73    2.02
   3   4   6    2.79    2.13
   4   4   6   19.30    3.02
  -7   5   6    3.50    2.04
   6  -5  -6   -1.35    1.15
  -6   5   6    0.76    1.88
   5  -5  -6    5.33    1.51
  -5   5   6    0.40    1.80
   4  -5  -6    2.50    1.45
  -4   5   6    3.23    1.83
   3  -5  -6   28.21    2.50
  -3   5   6   32.41    2.93
   2  -5  -6   11.65    2.16
  -2   5   6   11.44    2.19
   1  -5  -6   14.34    2.33
  -1   5   6   14.66    2.45
   0  -5  -6   -0.18    1.82
   0   5   6    0.94    1.85
  -1  -5  -6   16.66    2.71
  -1  -5  -6   16.71    2.68
   1   5   6   14.81    2.69
   1   5   6   18.18    2.82
  -2  -5  -6   20.57    3.06
  -2  -5  -6   20.50    3.07
   2   5   6   23.60    3.09
  -3  -5  -6    3.49    2.45
   3   5   6    4.11    2.51
   4   5   6   32.42    3.78
  -7   6   6   -0.26    1.94
  -6   6   6   13.75    2.55
   5  -6  -6    3.96    1.40
  -5   6   6    3.20    2.03
   4  -6  -6    2.53    1.51
  -4   6   6    2.25    2.03
   3  -6  -6   27.58    2.53
  -3   6   6   32.25    3.03
   2  -6  -6   -1.21    1.64
  -2   6   6   -1.60    1.84
   1  -6  -6   40.02    3.25
  -1   6   6   43.59    3.56
   0  -6  -6   70.97    4.12
   0   6   6   74.01    4.47
  -1  -6  -6   22.57    3.09
  -2  -6  -6   17.30    3.13
   3   6   6    9.77    2.95
  -6   7   6   13.11    2.66
  -5   7   6   15.53    2.74
   4  -7  -6   17.60    2.04
  -4   7   6   20.12    2.78
   3  -7  -6   11.07    2.08
  -3   7   6   13.46    2.65
   2  -7  -6    7.57    2.14
  -2   7   6    7.97    2.41
   1  -7  -6    0.00    1.95
  -1   7   6   -0.77    2.25
   0  -7  -6   20.59    3.03
   0   7   6   14.52    3.01
  -1  -7  -6    0.94    2.41
  -5   8   6    2.51    2.40
   4  -8  -6    2.46    1.49
  -4   8   6   -0.88    2.37
   3  -8  -6   28.43    2.66
  -3   8   6   24.47    3.25
   2  -8  -6   27.70    2.77
  -2   8   6   27.64    3.52
   1  -8  -6    7.91    2.44
  -1   8   6    7.01    2.73
   1   8  -7    1.57    2.47
  -1  -8   7    0.14    1.96
   0   8  -7   22.45    3.16
   0  -8   7   15.96    2.49
  -1   8  -7   34.27    3.41
   1  -8   7   32.60    2.67
  -2   8  -7   14.16    2.58
  -3   8  -7    5.99    2.14
  -3  -7   7    8.33    2.72
   2   7  -7    4.02    2.48
  -2  -7   7    6.27    2.31
   1   7  -7   44.96    3.90
  -1  -7   7   45.03    3.49
   0   7  -7   -0.89    2.09
   0  -7   7    2.52    1.87
  -1   7  -7    0.20    1.93
   1  -7   7    1.90    1.71
  -2   7  -7    0.78    1.99
   2  -7   7    1.11    1.28
  -3   7  -7    4.97    2.10
  -4   7  -7   -1.49    1.84
  -4  -6   7   -0.25    2.35
  -3  -6   7    2.74    2.32
   2   6  -7    0.59    2.15
  -2  -6   7    5.21    2.18
   1   6  -7   26.86    3.01
  -1  -6   7   26.05    2.84
   0   6  -7    1.16    1.91
   0  -6   7    1.40    1.75
  -1   6  -7   11.04    2.31
   1  -6   7   11.07    1.93
  -2   6  -7   25.52    2.83
   2  -6   7   25.19    2.06
  -3   6  -7   17.52    2.34
  -4   6  -7   46.90    3.23
   5   5  -7    9.64    2.91
  -4  -5   7   10.56    2.70
  -3  -5   7   81.84    4.55
   2   5  -7   21.85    2.82
  -2  -5   7   23.99    2.82
   1   5  -7    8.83    2.12
  -1  -5   7    6.84    1.99
   0   5  -7    2.76    1.85
   0  -5   7    2.48    1.67
  -1   5  -7    7.95    2.08
   1  -5   7    5.46    1.61
  -2   5  -7    0.97    1.70
   2  -5   7    2.37    1.32
  -3   5  -7    1.90    1.72
  -3   5  -7   -0.89    1.68
   3  -5   7    1.41    1.11
  -4   5  -7    1.17    1.80
  -4   5  -7    0.91    1.67
  -5   5  -7    7.48    2.01
  -6   5  -7   18.99    2.45
   5   4  -7   13.00    2.81
  -5  -4   7   14.22    2.99
   4   4  -7    9.13    2.59
  -4  -4   7    7.54    2.48
  -4  -4   7   13.14    2.68
   3   4  -7   16.36    2.73
   3   4  -7   15.52    2.67
  -3  -4   7   18.05    2.76
  -3  -4   7   17.10    2.67
   2   4  -7   -2.33    1.69
  -2  -4   7    4.81    1.98
   1   4  -7   49.62    3.48
  -1  -4   7   53.59    3.29
   0   4  -7   35.67    2.97
   0  -4   7   38.25    2.75
  -1   4  -7   21.10    2.37
  -1   4  -7   19.72    2.33
   1  -4   7   21.02    2.07
  -2   4  -7    5.31    1.91
  -2   4  -7   10.23    1.93
   2  -4   7    7.37    1.57
  -3   4  -7   -2.39    1.54
  -3   4  -7    3.55    1.71
   3  -4   7    0.66    1.23
  -4   4  -7    0.28    1.58
  -4   4  -7    3.12    1.72
  -5   4  -7   55.52    3.39
  -5   4  -7   56.62    3.36
  -6   4  -7   10.68    2.32
   6   3  -7    3.89    2.45
   5   3  -7   20.76    2.89
  -5  -3   7   21.84    3.15
   4   3  -7    8.16    2.32
  -4  -3   7   10.78    2.45
  -4  -3   7    9.90    2.49
   3   3  -7   24.27    2.86
   3   3  -7   18.90    2.60
  -3  -3   7   24.77    2.82
   2   3  -7   48.42    3.50
   2   3  -7   55.29    3.57
  -2  -3   7   40.78    3.17
   1   3  -7    0.01    1.71
   1   3  -7   -1.53    1.58
  -1  -3   7    1.38    1.63
   0   3  -7   -0.03    1.56
   0   3  -7    0.61    1.52
   0  -3   7   -0.28    1.44
  -1   3  -7    3.25    1.77
  -1   3  -7    6.29    1.76
   1  -3   7    2.58    1.48
  -2   3  -7   15.91    2.21
  -2   3  -7   20.33    2.23
   2  -3   7   17.48    1.90
  -3   3  -7    3.37    1.69
  -3   3  -7    4.65    1.80
   3  -3   7    5.50    1.48
  -4   3  -7   15.21    2.18
  -4   3  -7    8.05    1.95
   4  -3   7   11.44    1.50
  -5   3  -7   48.63    3.30
  -5   3  -7   51.08    3.28
  -6   3  -7   -1.07    1.79
   6   2  -7    5.39    2.36
  -6  -2   7    6.63    2.57
   5   2  -7    1.26    2.04
  -5  -2   7    1.21    2.15
   4   2  -7    3.67    1.93
  -4  -2   7   -0.20    1.94
  -4  -2   7   -1.45    1.84
   3   2  -7   23.90    2.66
   3   2  -7   21.08    2.53
  -3  -2   7   21.73    2.64
  -3  -2   7   25.70    2.70
   2   2  -7   40.26    3.03
   2   2  -7   33.03    2.84
  -2  -2   7   40.19    3.00
  -2  -2   7   35.63    2.92
   1   2  -7   14.18    2.21
   1   2  -7   11.91    2.07
   1   2  -7   16.53    2.21
  -1  -2   7   13.76    2.06
   0   2  -7   32.75    2.74
   0   2  -7   37.58    2.88
   0   2  -7   40.08    2.96
   0  -2   7   38.48    2.67
  -1   2  -7   59.30    3.25
  -1   2  -7   50.02    3.06
   1  -2   7   51.13    2.99
  -2   2  -7   39.19    2.84
  -2   2  -7   40.15    2.93
   2  -2   7   41.10    2.64
  -3   2  -7  105.49    4.36
  -3   2  -7  113.39    4.45
   3  -2   7  117.32    4.06
  -4   2  -7   16.81    2.26
  -4   2  -7   11.97    2.16
   4  -2   7   13.62    1.78
  -5   2  -7    3.12    1.81
  -5   2  -7    2.50    1.97
   5  -2   7    2.33    1.38
  -6   2  -7    7.01    2.26
   7   1  -7    4.49    2.31
  -7  -1   7    5.10    2.60
   6   1  -7   13.44    2.44
  -6  -1   7   12.07    2.75
   5   1  -7   44.22    3.35
  -5  -1   7   39.38    3.44
   4   1  -7  114.95    4.69
  -4  -1   7  119.27    4.98
  -4  -1   7  119.58    4.98
   3   1  -7    1.21    1.76
  -3  -1   7    4.07    1.88
  -3  -1   7    4.19    1.88
   2   1  -7   18.61    2.29
   2   1  -7   21.38    2.46
   2   1  -7   20.26    2.35
  -2  -1   7   24.99    2.57
  -2  -1   7   24.05    2.48
   1   1  -7    1.97    1.59
   1   1  -7    3.17    1.71
   1   1  -7    4.34    1.69
  -1  -1   7    3.38    1.68
  -1  -1   7    7.03    1.80
   0   1  -7    1.24    1.64
   0   1  -7   -0.65    1.59
   0   1  -7   -1.59    1.44
   0  -1   7   -1.91    1.36
  -1   1  -7    4.07    1.67
  -1   1  -7    7.22    1.81
  -1   1  -7    4.66    1.75
   1  -1   7    5.51    1.61
  -2   1  -7    1.15    1.50
  -2   1  -7    3.79    1.70
   2  -1   7    0.43    1.47
  -3   1  -7   10.28    2.08
  -3   1  -7   16.95    2.20
   3  -1   7   11.86    1.90
  -4   1  -7    3.47    1.85
  -4   1  -7    1.01    1.64
   4  -1   7    4.31    1.58
  -5   1  -7   37.15    3.25
   5  -1   7   41.83    2.78
  -6   1  -7   22.89    3.09
   6  -1   7   22.93    2.09
   7   0  -7    4.02    2.15
  -7   0   7    8.48    2.59
   6   0  -7   31.46    2.93
  -6   0   7   29.63    3.20
   5   0  -7    4.18    1.81
  -5   0   7    4.43    2.06
   4   0  -7   22.08    2.44
  -4   0   7   17.32    2.51
   3   0  -7   28.39    2.62
  -3   0   7   25.83    2.67
  -3   0   7   22.48    2.62
   2   0  -7   32.96    2.82
   2   0  -7   35.77    2.83
  -2   0   7   37.26    2.81
  -2   0   7   39.75    2.96
   1   0  -7   33.10    2.75
   1   0  -7   32.27    2.64
   1   0  -7   33.51    2.69
  -1   0   7   29.06    2.64
  -1   0   7   35.11    2.70
   0   0  -7    7.10    1.87
   0   0  -7    7.00    1.79
   0   0  -7   10.98    1.99
   0   0   7   12.93    1.93
   0   0   7    7.26    1.82
  -1   0  -7   11.37    2.01
  -1   0  -7    7.32    1.87
  -1   0  -7    9.17    1.92
   1   0   7    7.99    1.84
  -2   0  -7   -1.11    1.60
  -2   0  -7   -1.12    1.46
   2   0   7    0.52    1.54
  -3   0  -7   26.48    2.82
  -3   0  -7   31.31    2.86
   3   0   7   26.40    2.52
  -4   0  -7   57.51    3.71
  -4   0  -7   64.49    3.80
   4   0   7   64.70    3.36
  -5   0  -7   -1.24    1.97
   5   0   7    1.99    1.73
  -6   0  -7   -0.56    2.30
   6   0   7   -1.59    1.64
   7  -1  -7    4.39    2.01
  -7   1   7    4.57    2.33
   6  -1  -7   10.53    2.22
  -6   1   7   13.41    2.54
   5  -1  -7    3.39    1.72
  -5   1   7   -2.18    1.69
   4  -1  -7   41.35    2.96
  -4   1   7   42.14    3.28
   3  -1  -7   19.93    2.29
   3  -1  -7   14.46    2.28
  -3   1   7   15.63    2.26
  -3   1   7   14.83    2.34
   2  -1  -7   -0.90    1.51
   2  -1  -7    1.68    1.66
   2  -1  -7   -0.89    1.54
  -2   1   7    2.18    1.65
  -2   1   7   -0.03    1.61
   1  -1  -7   -0.23    1.65
   1  -1  -7    2.12    1.57
   1  -1  -7    0.03    1.57
  -1   1   7    2.33    1.79
  -1   1   7    2.36    1.58
   0  -1  -7   17.40    2.31
   0  -1  -7   18.68    2.34
   0  -1  -7   19.48    2.33
   0   1   7   16.34    2.24
   0   1   7   20.63    2.37
  -1  -1  -7    7.13    1.93
  -1  -1  -7    7.15    1.98
  -1  -1  -7    8.94    2.04
   1   1   7    8.82    1.93
  -2  -1  -7    4.46    1.93
  -2  -1  -7    4.30    1.89
   2   1   7    5.53    1.85
  -3  -1  -7   35.38    3.17
  -3  -1  -7   39.40    3.25
   3   1   7   39.06    3.08
  -4  -1  -7   33.69    3.23
  -4  -1  -7   29.62    3.19
   4   1   7   37.21    3.07
  -5  -1  -7    0.49    2.27
   5   1   7    1.53    1.87
   7  -2  -7    4.08    1.83
  -7   2   7   -0.72    2.09
   6  -2  -7    7.11    1.88
  -6   2   7    5.65    2.17
   5  -2  -7    1.38    1.66
  -5   2   7    1.58    1.94
   4  -2  -7   32.81    2.68
  -4   2   7   33.63    2.93
   3  -2  -7   15.86    2.19
  -3   2   7   14.03    2.25
   2  -2  -7   34.99    2.74
   2  -2  -7   38.55    3.00
  -2   2   7   36.99    2.99
  -2   2   7   40.18    3.04
   1  -2  -7   43.83    3.14
   1  -2  -7   45.95    3.27
   1  -2  -7   43.41    3.14
  -1   2   7   47.84    3.29
  -1   2   7   41.62    3.11
   0  -2  -7   55.71    3.53
   0  -2  -7   52.05    3.37
   0  -2  -7   52.76    3.36
   0   2   7   48.03    3.31
   0   2   7   51.30    3.48
  -1  -2  -7   87.46    4.25
  -1  -2  -7   99.78    4.40
  -1  -2  -7   93.93    4.33
   1   2   7   91.48    4.31
  -2  -2  -7  107.57    4.84
  -2  -2  -7  112.93    4.92
   2   2   7  112.04    4.73
  -3  -2  -7   -1.01    1.89
  -3  -2  -7   -1.00    1.88
   3   2   7   -1.99    1.81
  -4  -2  -7    2.39    2.29
   4   2   7    2.93    2.00
  -5  -2  -7   10.72    2.86
   5   2   7    8.04    2.39
   7  -3  -7    5.46    1.77
  -7   3   7    9.52    2.52
   6  -3  -7   70.84    3.38
  -6   3   7   69.25    4.07
   5  -3  -7   51.42    3.03
  -5   3   7   45.88    3.40
   4  -3  -7   -1.52    1.50
  -4   3   7   -0.33    1.71
   3  -3  -7    8.62    1.96
  -3   3   7    8.92    2.11
   2  -3  -7    6.79    1.94
   2  -3  -7    4.70    1.78
  -2   3   7    1.84    1.87
  -2   3   7    0.48    1.76
   1  -3  -7    1.85    1.79
   1  -3  -7    2.75    1.80
  -1   3   7    4.06    1.95
  -1   3   7    2.00    1.81
   0  -3  -7    8.01    2.07
   0  -3  -7    6.02    2.02
   0   3   7    5.34    2.01
   0   3   7   10.70    2.20
  -1  -3  -7    5.11    2.01
  -1  -3  -7    4.87    2.02
  -1  -3  -7    6.07    2.29
   1   3   7    2.67    2.01
  -2  -3  -7   12.54    2.50
  -2  -3  -7   10.69    2.56
  -2  -3  -7   12.74    2.61
   2   3   7    9.20    2.33
  -3  -3  -7    3.35    2.36
  -3  -3  -7   -0.53    1.99
   3   3   7    3.54    2.14
  -4  -3  -7   33.00    3.68
   4   3   7   38.88    3.65
   7  -4  -7   18.95    1.93
  -7   4   7   16.37    2.72
   6  -4  -7    1.42    1.49
  -6   4   7    0.81    1.97
   5  -4  -7    2.21    1.56
  -5   4   7    3.32    1.94
   4  -4  -7   29.49    2.52
  -4   4   7   27.67    2.98
   3  -4  -7   22.93    2.45
  -3   4   7   23.15    2.58
   2  -4  -7   11.47    2.13
  -2   4   7    8.19    2.18
   1  -4  -7    0.83    1.85
  -1   4   7    1.99    1.86
   0  -4  -7    5.34    2.13
   0  -4  -7    5.07    2.12
   0   4   7    5.72    2.16
   0   4   7    9.39    2.37
  -1  -4  -7    6.05    2.32
  -1  -4  -7    3.54    2.22
   1   4   7    4.17    2.11
  -2  -4  -7   51.16    3.99
  -2  -4  -7   47.30    3.98
   2   4   7   50.69    3.92
  -3  -4  -7   18.44    3.13
   3   4   7   19.90    3.06
   4   4   7   -1.94    2.32
  -7   5   7    3.19    2.26
   6  -5  -7   12.78    1.80
  -6   5   7   11.59    2.62
   5  -5  -7   28.74    2.44
  -5   5   7   27.60    3.04
   4  -5  -7    5.33    1.76
  -4   5   7    4.49    2.13
   3  -5  -7    2.77    1.75
  -3   5   7   -0.38    2.02
   2  -5  -7   -1.02    1.77
  -2   5   7    1.29    1.88
   1  -5  -7    6.69    2.23
  -1   5   7   12.68    2.58
   0  -5  -7    0.72    2.07
   0   5   7    3.61    2.16
  -1  -5  -7    0.74    2.21
   1   5   7    3.32    2.33
  -2  -5  -7   33.06    3.64
   2   5   7   29.66    3.51
   3   5   7    7.31    2.92
  -6   6   7    4.21    2.47
   5  -6  -7   16.41    1.98
  -5   6   7   14.19    2.76
   4  -6  -7    0.94    1.63
  -4   6   7    4.74    2.31
   3  -6  -7   21.07    2.50
  -3   6   7   22.00    2.89
   2  -6  -7   15.19    2.48
  -2   6   7   16.77    2.88
   1  -6  -7   28.22    3.08
  -1   6   7   28.19    3.31
   0  -6  -7   67.85    4.29
  -1  -6  -7   37.85    3.78
  -2  -6  -7    2.69    2.58
   5  -7  -7    2.60    1.53
  -5   7   7   -1.47    2.28
   4  -7  -7    3.02    1.73
  -4   7   7    2.63    2.42
   3  -7  -7   -1.52    1.79
  -3   7   7   -0.58    2.31
   2  -7  -7    9.24    2.37
  -2   7   7    4.37    2.65
   1  -7  -7    5.13    2.31
  -1   7   7    1.87    2.64
   0  -7  -7    0.11    2.35
   1   7  -8    2.32    2.43
  -1  -7   8    5.31    2.32
   0   7  -8   10.62    2.60
   0  -7   8    8.00    2.25
  -1   7  -8   -1.22    2.15
   1  -7   8    1.14    1.62
  -2   7  -8    9.24    2.54
   2  -7   8   10.87    1.76
  -3   7  -8   -1.54    2.06
  -3  -6   8   12.50    2.81
   2   6  -8    1.48    2.44
  -2  -6   8    0.52    2.14
   1   6  -8   -4.06    2.01
  -1  -6   8   -0.96    1.93
   0   6  -8    1.68    2.08
   0  -6   8    1.83    1.91
  -1   6  -8   22.70    2.94
   1  -6   8   19.62    2.33
  -2   6  -8  103.73    4.73
   2  -6   8  106.73    3.91
  -3   6  -8   31.77    3.10
  -4   6  -8    2.08    1.97
  -4  -5   8    8.20    2.79
  -3  -5   8   -0.12    2.23
   2   5  -8    2.96    2.28
  -2  -5   8   -0.59    2.04
   1   5  -8   15.03    2.75
  -1  -5   8   16.73    2.51
   0   5  -8   43.73    3.57
   0  -5   8   51.06    3.35
  -1   5  -8   45.19    3.48
   1  -5   8   39.24    2.86
  -2   5  -8    0.99    2.05
   2  -5   8   -0.94    1.46
  -3   5  -8   -2.46    1.80
   3  -5   8    1.02    1.33
  -5   5  -8   14.85    2.39
   5   4  -8   -2.20    2.33
   4   4  -8    0.82    2.45
  -4  -4   8    1.11    2.32
  -3  -4   8   20.49    2.95
   2   4  -8    1.65    2.16
  -2  -4   8    4.67    2.09
   1   4  -8    5.88    2.13
  -1  -4   8    2.04    1.87
   0   4  -8   23.65    2.75
   0  -4   8   20.41    2.44
  -1   4  -8   18.52    2.47
  -1   4  -8   17.75    2.56
   1  -4   8   18.38    2.25
  -2   4  -8   25.14    2.75
  -2   4  -8   21.85    2.65
   2  -4   8   23.57    2.27
  -3   4  -8   26.62    2.82
   3  -4   8   24.98    2.14
  -4   4  -8    1.33    1.84
  -5   4  -8    0.20    1.83
   5   3  -8   46.25    4.10
   4   3  -8   24.50    3.18
  -4  -3   8   26.60    3.21
   3   3  -8   17.80    2.75
  -3  -3   8   19.98    2.81
   2   3  -8    2.04    1.99
   2   3  -8    4.72    2.17
  -2  -3   8    4.63    2.00
   1   3  -8   12.08    2.30
  -1  -3   8   10.60    2.21
   0   3  -8   10.34    2.20
   0   3  -8    8.59    2.22
   0  -3   8    7.92    1.90
  -1   3  -8   25.39    2.68
  -1   3  -8   19.25    2.56
   1  -3   8   22.12    2.35
  -2   3  -8    0.96    1.67
   2  -3   8   -0.81    1.43
  -3   3  -8   18.58    2.52
  -3   3  -8   18.50    2.37
   3  -3   8   13.23    2.01
  -4   3  -8    0.93    1.84
   4  -3   8   -1.72    1.33
  -5   3  -8    2.34    2.15
   6   2  -8    5.89    2.56
   5   2  -8    7.67    2.53
   4   2  -8    4.69    2.24
  -4  -2   8    8.16    2.47
   3   2  -8    0.61    1.97
  -3  -2   8    1.12    1.95
   2   2  -8   -1.26    1.90
   2   2  -8    1.67    1.93
  -2  -2   8    1.95    1.87
   1   2  -8    6.01    2.05
   1   2  -8    3.66    1.87
   1   2  -8    5.26    2.08
  -1  -2   8    7.51    2.00
   0   2  -8   89.81    4.29
   0   2  -8   96.02    4.32
   0  -2   8   95.38    4.09
  -1   2  -8  155.34    5.62
   1  -2   8  153.20    5.15
  -2   2  -8   22.09    2.59
  -2   2  -8   21.45    2.59
   2  -2   8   19.08    2.17
  -3   2  -8    0.21    1.66
  -3   2  -8   -1.41    1.67
   3  -2   8    0.79    1.54
  -4   2  -8    2.46    1.92
   4  -2   8   -1.10    1.43
  -5   2  -8    4.44    2.18
   5  -2   8    1.34    1.49
   6   1  -8   24.74    3.19
  -6  -1   8   32.10    3.61
   5   1  -8    2.11    2.16
  -5  -1   8    3.02    2.19
   4   1  -8    0.87    1.94
  -4  -1   8    1.19    2.10
   3   1  -8   -2.13    1.72
  -3  -1   8   -1.49    1.82
  -3  -1   8   -0.50    1.94
   2   1  -8   48.08    3.37
   2   1  -8   37.07    3.19
   2   1  -8   42.07    3.35
  -2  -1   8   42.49    3.31
   1   1  -8   97.93    4.47
   1   1  -8   88.53    4.25
   1   1  -8   91.97    4.39
  -1  -1   8   91.17    4.17
   0   1  -8   24.06    2.66
   0   1  -8   24.75    2.67
   0   1  -8   22.22    2.64
   0  -1   8   21.39    2.50
  -1   1  -8   -2.30    1.62
  -1   1  -8   -0.41    1.67
   1  -1   8   -0.59    1.52
  -2   1  -8    3.01    1.86
  -2   1  -8    4.65    1.90
   2  -1   8    0.93    1.67
  -3   1  -8    7.69    2.13
  -3   1  -8    8.82    2.17
   3  -1   8    6.89    1.88
  -4   1  -8   15.89    2.57
   4  -1   8   16.31    2.19
  -5   1  -8    3.66    2.27
   5  -1   8    1.25    1.63
   7   0  -8    1.44    2.17
  -7   0   8   -1.35    2.35
   6   0  -8   -2.68    1.87
  -6   0   8    0.32    2.26
   5   0  -8    1.75    1.95
  -5   0   8    5.01    2.26
   4   0  -8   23.55    2.81
  -4   0   8   25.73    2.98
   3   0  -8    4.08    1.99
  -3   0   8    3.27    1.89
  -3   0   8    4.63    2.11
   2   0  -8    5.00    1.98
   2   0  -8    5.92    2.04
  -2   0   8    4.37    1.98
  -2   0   8    2.68    2.00
   1   0  -8   29.15    2.92
   1   0  -8   30.62    2.98
   1   0  -8   27.93    2.78
  -1   0   8   25.00    2.64
   0   0  -8    1.59    1.80
   0   0  -8    3.84    1.88
   0   0  -8    2.44    1.83
   0   0   8    0.57    1.73
  -1   0  -8   83.68    4.17
  -1   0  -8   76.75    4.00
   1   0   8   76.15    3.89
  -2   0  -8   19.46    2.66
  -2   0  -8   25.09    2.82
   2   0   8   26.14    2.68
  -3   0  -8    4.73    2.06
  -3   0  -8    3.69    2.15
   3   0   8    1.27    1.72
  -4   0  -8   -2.54    1.90
   4   0   8    0.44    1.83
  -5   0  -8    7.01    2.60
   5   0   8    9.21    2.11
   7  -1  -8   10.54    2.37
  -7   1   8   13.82    2.88
   6  -1  -8   41.50    3.42
  -6   1   8   39.86    3.73
   5  -1  -8   30.08    2.99
  -5   1   8   33.13    3.33
   4  -1  -8    8.51    2.15
  -4   1   8    7.98    2.30
   3  -1  -8   14.85    2.35
  -3   1   8   16.49    2.51
  -3   1   8   17.59    2.62
   2  -1  -8    1.40    1.89
   2  -1  -8    2.17    1.85
  -2   1   8    2.59    1.88
  -2   1   8    1.34    1.89
   1  -1  -8   60.41    3.76
   1  -1  -8   56.20    3.66
   1  -1  -8   59.36    3.61
  -1   1   8   58.45    3.85
  -1   1   8   56.69    3.66
   0  -1  -8   11.86    2.36
   0  -1  -8   15.44    2.37
   0  -1  -8   14.14    2.44
   0   1   8   11.77    2.22
  -1  -1  -8    4.17    2.05
  -1  -1  -8    2.69    1.96
  -1  -1  -8    4.09    1.98
   1   1   8    4.85    1.99
  -2  -1  -8    1.93    1.95
  -2  -1  -8    1.15    1.85
   2   1   8   -1.28    1.70
  -3  -1  -8    3.24    2.13
  -3  -1  -8   -0.95    2.01
   3   1   8    0.28    1.95
  -4  -1  -8    8.43    2.54
   4   1   8    4.43    2.09
  -5  -1  -8    5.17    2.61
   7  -2  -8    1.74    1.91
  -7   2   8   -0.56    2.30
   6  -2  -8    4.60    2.02
  -6   2   8    2.80    2.37
   5  -2  -8    2.02    1.80
  -5   2   8   -0.57    1.96
   4  -2  -8    0.95    1.78
  -4   2   8    0.51    1.88
   3  -2  -8   -0.46    1.73
  -3   2   8    2.46    1.92
   2  -2  -8   -1.64    1.68
   2  -2  -8   -0.92    1.73
  -2   2   8    0.58    1.86
  -2   2   8    1.15    1.94
   1  -2  -8  127.36    5.39
   1  -2  -8  135.31    5.27
  -1   2   8  132.08    5.24
  -1   2   8  139.43    5.49
   0  -2  -8   68.88    4.09
   0  -2  -8   69.21    3.96
   0   2   8   74.86    4.00
  -1  -2  -8    8.25    2.36
  -1  -2  -8   13.04    2.43
  -1  -2  -8   10.16    2.35
   1   2   8   16.25    2.57
  -2  -2  -8    2.52    2.16
  -2  -2  -8    1.27    2.07
   2   2   8    0.82    1.97
  -3  -2  -8    3.52    2.28
  -3  -2  -8   -2.94    1.97
   3   2   8    2.25    2.11
  -4  -2  -8    5.14    2.64
   4   2   8    3.15    2.21
   7  -3  -8   12.56    2.18
  -7   3   8   10.74    2.79
   6  -3  -8    0.42    1.74
  -6   3   8    2.84    2.25
   5  -3  -8    0.44    1.82
  -5   3   8    5.34    2.29
   4  -3  -8    0.55    1.73
  -4   3   8    4.20    2.17
   3  -3  -8   46.28    3.39
  -3   3   8   46.31    3.67
   2  -3  -8   57.70    3.61
  -2   3   8   59.30    4.01
   1  -3  -8    1.05    1.84
   1  -3  -8    2.84    2.06
  -1   3   8    0.20    1.90
  -1   3   8    4.10    2.17
   0  -3  -8   -0.81    1.89
   0  -3  -8   -0.85    1.93
   0   3   8    0.68    1.95
  -1  -3  -8    8.23    2.47
  -1  -3  -8    6.65    2.27
   1   3   8    0.82    2.04
  -2  -3  -8   12.33    2.69
   2   3   8   15.64    2.78
   3   3   8    2.49    2.35
   6  -4  -8   -2.27    1.54
  -6   4   8    4.99    2.52
   5  -4  -8    9.60    2.03
  -5   4   8   12.97    2.70
   4  -4  -8    1.22    1.77
  -4   4   8   -0.83    2.05
   3  -4  -8   13.18    2.34
  -3   4   8   16.09    2.78
   2  -4  -8   12.80    2.39
  -2   4   8   13.39    2.56
   1  -4  -8    4.69    2.16
  -1   4   8    4.66    2.26
   0  -4  -8   72.04    4.40
   0   4   8   71.01    4.52
  -1  -4  -8   23.92    3.24
   1   4   8   16.42    2.87
  -2  -4  -8   -1.30    2.23
   2   4   8    3.00    2.44
   3   4   8    1.80    2.45
   6  -5  -8   11.54    2.02
  -6   5   8   14.49    2.92
   5  -5  -8    3.20    1.83
  -5   5   8    2.27    2.38
   4  -5  -8   17.07    2.47
  -4   5   8   24.48    3.21
   3  -5  -8    8.99    2.24
  -3   5   8    1.08    2.24
   2  -5  -8   35.25    3.30
  -2   5   8   36.80    3.56
   1  -5  -8    2.23    2.31
  -1   5   8    5.11    2.49
   0  -5  -8    2.02    2.29
  -1  -5  -8    2.45    2.45
   2   5   8    4.18    2.66
   5  -6  -8    1.05    1.78
  -5   6   8    1.93    2.59
   4  -6  -8   -2.19    1.78
  -4   6   8   -3.06    2.23
   3  -6  -8   11.90    2.40
  -3   6   8   11.73    2.88
   2  -6  -8   49.89    3.88
  -2   6   8   54.11    4.34
   1  -6  -8   21.35    3.05
  -1   6   8   16.26    2.98
   0  -6  -8    3.62    2.57
  -2  -6   9    8.12    2.60
   1   6  -9   10.56    3.03
  -1  -6   9   13.26    2.65
   0   6  -9   42.34    3.85
   0  -6   9   42.93    3.41
  -1   6  -9   14.96    2.86
   1  -6   9   16.95    2.43
  -2   6  -9    4.30    2.49
   2  -6   9    3.43    1.75
  -3   6  -9    0.88    2.35
  -3  -5   9   11.38    2.83
   2   5  -9   87.77    5.10
  -2  -5   9   84.90    4.71
   1   5  -9    9.28    2.67
  -1  -5   9   13.68    2.62
   0   5  -9    1.57    2.38
   0  -5   9    4.94    2.06
  -1   5  -9    0.42    2.24
   1  -5   9    4.16    2.01
  -2   5  -9    4.60    2.35
   2  -5   9    4.79    1.80
  -3   5  -9    3.34    2.33
   3  -5   9   -0.17    1.48
  -4   5  -9    0.94    2.12
  -4  -4   9    2.87    2.39
  -3  -4   9    1.33    2.35
   2   4  -9   25.42    3.43
  -2  -4   9   31.65    3.35
   1   4  -9    1.18    2.20
  -1  -4   9    3.19    2.09
   0   4  -9    9.14    2.62
   0  -4   9    9.92    2.23
  -1   4  -9   30.53    3.28
  -1   4  -9   31.60    3.24
   1  -4   9   29.08    2.76
  -2   4  -9   13.07    2.55
   2  -4   9    7.46    1.91
  -3   4  -9   21.27    2.88
   3  -4   9   21.42    2.26
  -4   4  -9   26.86    3.15
   4  -4   9   23.34    1.95
   5   3  -9    7.37    2.82
   4   3  -9   54.25    4.30
  -4  -3   9   47.33    4.15
   3   3  -9   11.45    2.77
  -3  -3   9   15.62    2.84
  -2  -3   9   22.81    3.00
   1   3  -9   32.29    3.33
  -1  -3   9   31.27    3.06
   0   3  -9    0.61    1.98
   0   3  -9    2.81    2.12
   0  -3   9    2.18    1.86
  -1   3  -9    9.40    2.43
  -1   3  -9    6.03    2.14
   1  -3   9    9.39    2.09
  -2   3  -9    6.14    2.16
  -2   3  -9    4.94    2.20
   2  -3   9    5.35    1.91
  -3   3  -9    0.31    2.04
   3  -3   9   -2.76    1.57
  -4   3  -9    2.43    2.17
   4  -3   9    3.16    1.62
   5   2  -9    2.99    2.43
   4   2  -9    8.49    2.65
   3   2  -9    0.20    2.04
  -3  -2   9    4.12    2.31
   2   2  -9   33.80    3.38
  -2  -2   9   28.74    3.11
   1   2  -9   38.85    3.48
   1   2  -9   38.83    3.47
  -1  -2   9   49.66    3.54
   0   2  -9   14.71    2.51
   0  -2   9   11.86    2.36
  -1   2  -9    2.53    2.01
  -1   2  -9    5.83    2.14
   1  -2   9    5.84    2.02
  -2   2  -9   -0.27    1.87
  -2   2  -9   -2.34    1.80
   2  -2   9    0.15    1.82
  -3   2  -9    5.05    2.17
   3  -2   9    1.33    1.80
  -4   2  -9   70.06    4.36
   4  -2   9   64.42    3.42
   6   1  -9   -1.11    2.17
   5   1  -9    1.49    2.29
   4   1  -9   71.93    4.38
   3   1  -9   91.90    4.76
  -3  -1   9   95.33    4.84
   2   1  -9    7.62    2.35
   2   1  -9    8.82    2.46
  -2  -1   9    9.31    2.34
   1   1  -9    1.76    2.06
   1   1  -9   -0.38    2.02
   1   1  -9    2.12    1.99
  -1  -1   9    1.17    1.96
   0   1  -9    1.91    2.04
   0   1  -9    4.43    2.07
   0  -1   9    0.37    1.86
  -1   1  -9    7.15    2.26
  -1   1  -9    3.62    2.12
   1  -1   9   10.75    2.19
  -2   1  -9    7.39    2.28
  -2   1  -9    7.65    2.30
   2  -1   9    8.86    2.24
  -3   1  -9    1.30    2.12
   3  -1   9   -1.88    1.64
  -4   1  -9   19.82    2.93
   4  -1   9   16.10    2.35
   6   0  -9    6.53    2.54
  -6   0   9    4.26    2.70
   5   0  -9    0.16    2.11
  -5   0   9    0.15    2.32
   4   0  -9    3.05    2.24
  -4   0   9    6.08    2.42
   3   0  -9   34.12    3.27
  -3   0   9   32.27    3.42
   2   0  -9    0.73    2.12
   2   0  -9   -0.87    1.90
  -2   0   9   -0.19    1.89
   1   0  -9    9.42    2.46
   1   0  -9   20.20    2.77
  -1   0   9   13.16    2.53
   0   0  -9   25.23    2.96
   0   0  -9   32.55    3.29
   0   0   9   27.40    2.91
  -1   0  -9    6.45    2.29
  -1   0  -9   11.12    2.44
   1   0   9    7.09    2.19
  -2   0  -9   47.19    3.89
  -2   0  -9   52.37    3.97
   2   0   9   50.97    3.68
  -3   0  -9    6.82    2.44
   3   0   9    7.27    2.21
  -4   0  -9    7.99    2.58
   4   0   9    8.45    2.22
   6  -1  -9   13.44    2.72
  -6   1   9   11.87    2.96
   5  -1  -9   29.09    3.18
  -5   1   9   29.50    3.37
   4  -1  -9   -4.53    1.82
  -4   1   9   -1.13    2.04
   3  -1  -9   47.80    3.68
  -3   1   9   40.73    3.64
   2  -1  -9   18.92    2.91
   2  -1  -9   17.37    2.66
  -2   1   9   17.62    2.77
   1  -1  -9   -0.12    1.92
   1  -1  -9    2.69    2.04
  -1   1   9    1.72    1.99
   0  -1  -9   13.43    2.60
   0  -1  -9   12.20    2.60
   0   1   9   15.17    2.52
  -1  -1  -9   11.17    2.56
  -1  -1  -9   14.89    2.78
   1   1   9   13.05    2.48
  -2  -1  -9    3.22    2.21
  -2  -1  -9    2.82    2.21
   2   1   9    2.95    2.18
  -3  -1  -9   -0.04    2.35
   3   1   9    0.30    2.09
  -4  -1  -9   30.40    3.67
   4   1   9   23.17    3.01
   6  -2  -9   -0.45    2.03
  -6   2   9    1.27    2.43
   5  -2  -9   12.33    2.51
  -5   2   9   13.90    2.85
   4  -2  -9   12.01    2.48
  -4   2   9   10.01    2.63
   3  -2  -9   35.01    3.29
  -3   2   9   45.50    3.84
   2  -2  -9   37.70    3.47
   1  -2  -9    7.03    2.26
   1  -2  -9    1.31    2.19
  -1   2   9    1.48    2.17
   0  -2  -9    3.86    2.22
   0  -2  -9    1.54    2.16
   0   2   9    2.90    2.23
  -1  -2  -9   -0.28    2.14
   1   2   9   -0.56    2.09
   2   2   9   19.11    2.81
   3   2   9   57.40    4.27
   6  -3  -9    8.00    2.19
  -6   3   9   11.14    2.82
   5  -3  -9   71.93    4.18
  -5   3   9   78.16    4.90
   4  -3  -9   51.69    3.80
  -4   3   9   53.75    4.22
   3  -3  -9    3.95    2.16
  -3   3   9    6.22    2.47
   2  -3  -9    0.49    2.07
  -2   3   9   -2.13    2.10
   1  -3  -9    1.39    2.19
   0  -3  -9    0.69    2.24
   0   3   9   -0.57    2.25
  -1  -3  -9   16.07    2.96
   1   3   9   15.77    2.90
   2   3   9    4.10    2.51
   5  -4  -9    5.66    2.11
  -5   4   9    5.32    2.62
   4  -4  -9    7.52    2.28
  -4   4   9    3.39    2.40
   3  -4  -9    5.60    2.32
  -3   4   9    8.73    2.62
   2  -4  -9   13.68    2.62
  -2   4   9   12.24    2.76
   1  -4  -9   11.04    2.71
   0  -4  -9   14.34    2.91
  -1  -4  -9   26.64    3.73
   1   4   9   34.83    3.81
   4  -5  -9   28.20    3.04
  -4   5   9   35.56    3.87
   3  -5  -9    5.20    2.30
  -3   5   9    6.96    2.71
   2  -5  -9    2.67    2.29
  -2   5   9   -3.11    2.27
   1  -5  -9    7.16    2.69
   0  -5  -9    2.35    2.51
   1   5 -10    8.38    3.01
  -1  -5  10    8.25    2.55
   0   5 -10   -1.98    2.51
   0  -5  10   -0.07    2.07
  -1   5 -10   14.23    3.10
   1  -5  10   13.67    2.43
  -3  -4  10    1.13    2.54
  -2  -4  10   10.04    2.81
   1   4 -10   -0.26    2.51
  -1  -4  10    3.13    2.30
   0   4 -10   12.08    2.87
   0  -4  10   10.83    2.49
  -1   4 -10   49.19    4.26
   1  -4  10   61.38    3.70
  -2   4 -10   10.20    2.83
   2  -4  10   15.86    2.38
  -3  -3  10    8.17    2.82
  -2  -3  10    3.54    2.40
   1   3 -10   17.73    3.02
  -1  -3  10   11.92    2.62
   0   3 -10   15.67    2.95
   0  -3  10    8.98    2.50
  -1   3 -10   12.95    2.75
   1  -3  10    9.60    2.37
  -2   3 -10    7.04    2.50
   2  -3  10    4.84    2.06
  -3   3 -10    2.16    2.25
   3  -3  10   -0.34    1.89
   4   2 -10    3.85    2.62
   3   2 -10   -0.15    2.40
  -3  -2  10    3.15    2.50
  -2  -2  10    2.93    2.31
   1   2 -10    4.58    2.43
  -1  -2  10   11.25    2.57
   0   2 -10    3.01    2.20
   0   2 -10    3.09    2.31
   0  -2  10    1.57    2.09
  -1   2 -10   44.09    3.87
   1  -2  10   42.66    3.50
  -2   2 -10   57.68    4.28
   2  -2  10   59.39    3.88
  -3   2 -10   32.82    3.62
   3  -2  10   32.22    3.02
   4   1 -10   12.81    2.90
   3   1 -10    3.25    2.48
  -3  -1  10    5.81    2.59
   2   1 -10   11.28    2.75
   2   1 -10   12.19    2.82
  -2  -1  10   12.34    2.70
   1   1 -10    2.64    2.28
  -1  -1  10   -1.51    2.05
   0   1 -10   19.51    3.13
   0   1 -10   24.66    3.22
   0  -1  10   20.36    2.80
  -1   1 -10   -0.03    2.13
   1  -1  10   -1.18    2.01
  -2   1 -10    6.66    2.56
   2  -1  10   14.78    2.61
  -3   1 -10    1.71    2.49
   3  -1  10   -1.12    1.77
   5   0 -10   -0.43    2.31
   4   0 -10    9.96    2.65
   3   0 -10   21.49    3.13
   2   0 -10    1.37    2.35
  -2   0  10    4.36    2.39
   1   0 -10   37.65    3.73
  -1   0  10   43.10    3.71
   0   0 -10   52.56    4.24
   0   0  10   46.39    3.81
  -1   0 -10    1.20    2.20
   1   0  10    0.70    2.15
  -2   0 -10   19.87    3.24
   2   0  10   13.62    2.65
  -3   0 -10   14.96    3.04
   3   0  10   11.54    2.63
   5  -1 -10   14.49    2.80
   4  -1 -10    9.98    2.63
   3  -1 -10   11.87    2.78
   2  -1 -10   22.91    3.05
  -2   1  10   22.89    3.27
   1  -1 -10    1.12    2.32
   1  -1 -10    4.51    2.46
  -1   1  10   -1.46    2.11
   0  -1 -10   13.58    2.95
   0   1  10   13.57    2.74
   1   1  10    1.13    2.27
   2   1  10    5.34    2.48
   5  -2 -10    2.72    2.24
  -5   2  10    3.05    2.58
   4  -2 -10   -1.50    2.16
   3  -2 -10    0.34    2.27
   2  -2 -10    4.88    2.45
   1  -2 -10    1.12    2.26
  -1   2  10   -1.85    2.27
   0  -2 -10   64.94    4.90
   0   2  10   69.44    4.53
   1   2  10   39.34    3.83
   2   2  10   11.04    2.78
   4  -3 -10    2.02    2.17
  -4   3  10    6.34    2.84
   3  -3 -10    1.42    2.20
   2  -3 -10   10.30    2.65
   1  -3 -10    4.43    2.44
   0  -3 -10   -2.06    2.37
   0   3  10    2.72    2.53
   1   3  10    3.71    2.59
   3  -4 -10   -1.89    2.10
   2  -4 -10   50.29    4.13
   1  -4 -10   19.41    3.19
  -1  -3  11    0.20    2.35
   0   3 -11    4.35    2.77
   0  -3  11    0.68    2.19
  -2  -2  11    4.89    2.49
  -1  -2  11   19.56    3.12
   0  -2  11   38.05    3.59
  -1   2 -11    3.78    2.63
   1  -2  11    4.66    2.40
   3   1 -11   11.34    3.05
  -2  -1  11   19.59    3.29
  -1  -1  11   -1.17    2.11
   0  -1  11    0.13    2.25
  -1   1 -11    1.61    2.51
   1  -1  11    2.80    2.32
   3   0 -11   16.29    3.15
  -2   0  11   21.61    3.36
  -1   0  11    1.02    2.38
   0   0  11    8.20    2.62
   1   0  11   12.41    2.79
   3  -1 -11    0.64    2.42
   2  -1 -11    2.32    2.49
  -1   1  11    5.99    2.56
   0   1  11    0.87    2.34
   2  -2 -11   32.68    3.79
   1  -2 -11   30.26    3.65
   0   0   0    0.00    0.00
;
_shelx_hkl_checksum     60717
_shelx_res_file
;
    meta2010-3.res created by SHELXL-2014/7
TITL meta1 in P-1
CELL 0.71073   6.2059   7.0635   7.7516  93.166  96.548 105.883
ZERR    2.00   0.0004   0.0004   0.0005   0.004   0.004   0.004
LATT  1
SFAC O H CA V
UNIT 16 8 2 4
SIZE 0.07 0.07 0.06
L.S. 8
BOND $H
FMAP 2
PLAN 20
EQIV $1 -x+1, -y+1, -z+1
HTAB OW3 O4_$1
EQIV $2 x+1, y+1, z
HTAB OW3 O5_$2
EQIV $3 x, y+1, z
HTAB OW8 O5_$3
EQIV $4 -x, -y+1, -z
HTAB OW8 O5_$4
ACTA
OMIT -2 1 1
OMIT 0 2 2
WGHT    0.031800    0.069600
EXTI    0.004903
FVAR       0.26144
CA    3    0.761989    0.462863    0.149328    11.00000    0.01203    0.01420 =
         0.01163    0.00173    0.00169    0.00241
V1    4    0.448236    0.102194    0.334384    11.00000    0.01398    0.00771 =
         0.00940    0.00023    0.00032    0.00209
V2    4    0.373288    0.582637    0.346286    11.00000    0.01239    0.00821 =
         0.00869   -0.00002   -0.00078    0.00255
O1    1    0.405122    0.848028    0.416992    11.00000    0.02158    0.00843 =
         0.00978    0.00050   -0.00019    0.00302
O2    1    0.525015    0.386874    0.386733    11.00000    0.01155    0.00918 =
         0.01091    0.00018   -0.00005    0.00320
OW3   1    0.851942    0.763152    0.367128    11.00000    0.02374    0.02014 =
         0.02429    0.00297    0.00106    0.00258
O4    1    0.103000    0.472601    0.332995    11.00000    0.01314    0.01600 =
         0.01618    0.00129   -0.00062    0.00212
O5    1    0.189580    0.068361    0.232222    11.00000    0.02112    0.01360 =
         0.02323    0.00033   -0.00746    0.00243
O6    1    0.621407    0.111492    0.191045    11.00000    0.03466    0.01470 =
         0.02041    0.00039    0.01510    0.00266
O7    1    0.430781    0.599781    0.140781    11.00000    0.01883    0.01700 =
         0.01133    0.00205    0.00072    0.00636
OW8   1    0.004478    0.722471    0.005897    11.00000    0.01962    0.01320 =
         0.01303    0.00063   -0.00143    0.00052
H1    2    0.936550    0.747071    0.444283    11.00000   10.04000
H2    2    0.900050    0.856383    0.332493    11.00000   10.04000
H3    2    0.077981    0.808029    0.065950    11.00000   10.04000
H4    2   -0.068683    0.765665   -0.073391    11.00000   10.04000
HKLF 4
REM  meta1 in P-1
REM R1 =  0.0361 for    1508 Fo > 4sig(Fo)  and  0.0649 for all    2075 data
REM    113 parameters refined using      0 restraints
END
WGHT      0.0319      0.0664
REM Highest difference peak  0.765,  deepest hole -0.581,  1-sigma level  0.152
Q1    1   0.3881  0.6328  0.2367  11.00000  0.05    0.76
Q2    1   0.4901  0.5164  0.3847  11.00000  0.05    0.62
Q3    1   0.8495  0.4226  0.1661  11.00000  0.05    0.60
Q4    1   0.3604  0.9380  0.4371  11.00000  0.05    0.56
Q5    1   0.6135  0.1592  0.3203  11.00000  0.05    0.56
Q6    1   0.3090  0.0387  0.2518  11.00000  0.05    0.55
Q7    1   0.1952  0.7962  0.2398  11.00000  0.05    0.54
Q8    1   1.1564  0.8973  0.6091  11.00000  0.05    0.53
Q9    1   0.6631  0.5216  0.1000  11.00000  0.05    0.53
Q10   1   0.3427  0.1668  0.3032  11.00000  0.05    0.53
Q11   1   0.2174  0.4737  0.3831  11.00000  0.05    0.52
Q12   1   0.6218  0.3519  0.4093  11.00000  0.05    0.52
Q13   1   0.3138  0.8244  0.3638  11.00000  0.05    0.51
Q14   1   0.2983  0.9141  0.0005  11.00000  0.05    0.51
Q15   1   0.3484  0.4248  0.0951  11.00000  0.05    0.49
Q16   1   0.3348  0.8208  0.4538  11.00000  0.05    0.49
Q17   1   0.1883  0.0933  0.1391  11.00000  0.05    0.48
Q18   1   0.2843  0.1227  0.2219  11.00000  0.05    0.48
Q19   1   0.2230  0.5724  0.3338  11.00000  0.05    0.48
Q20   1   0.6719  0.3691  0.4969  11.00000  0.05    0.48
;
_shelx_res_checksum     41634
