# Supplementary material for: Redetermination of metarossite, CaV5+ 2O6·2H2O
Source: Acta Crystallogr E Crystallogr Commun. 2016 Aug 9;72(Pt 9):1280–4. doi: 10.1107/S2056989016012433 (PMC5120707; doi:10.1107/S2056989016012433)
Supplement: Supplementary file 2 [file e-72-01280-Isup2.hkl]

data_I                                                                          
_shelx_title ' meta1 in P-1'                                                    
_shelx_refln_list_code          4                                               
_shelx_F_calc_maximum      118.01                                               
_exptl_crystal_F_000       268.00                                               
_reflns_d_resolution_high  0.6802                                               
                                                                                
loop_                                                                           
 _space_group_symop_operation_xyz                                               
 'x, y, z'                                                                      
 '-x, -y, -z'                                                                   
                                                                                
_cell_length_a     6.2059                                                       
_cell_length_b     7.0635                                                       
_cell_length_c     7.7516                                                       
_cell_angle_alpha  93.166                                                       
_cell_angle_beta   96.548                                                       
_cell_angle_gamma 105.883                                                       
                                                                                
_shelx_F_squared_multiplier     1.000                                           
                                                                                
loop_                                                                           
 _refln_index_h                                                                 
 _refln_index_k                                                                 
 _refln_index_l                                                                 
 _refln_F_squared_calc                                                          
 _refln_F_squared_meas                                                          
 _refln_F_squared_sigma                                                         
 _refln_observed_status                                                         
   1   0   0       5032.96       5265.18        40.07 o                         
   2   0   0        760.04        784.47        11.30 o                         
   3   0   0        185.95        205.54         6.50 o                         
   4   0   0         71.79         73.27        10.06 o                         
   5   0   0        806.16        780.22        22.23 o                         
   6   0   0        246.50        252.89        16.28 o                         
   7   0   0         11.58         19.22        13.44 o                         
   8   0   0        126.40        103.70        67.46 o                         
  -8   1   0        665.28        700.16        50.07 o                         
  -7   1   0       1002.07       1063.21        35.87 o                         
  -6   1   0         98.56         94.04        10.86 o                         
  -5   1   0          7.37         10.95         6.84 o                         
  -4   1   0         45.95         54.55         6.46 o                         
  -3   1   0        629.22        635.36        10.27 o                         
  -2   1   0       5397.06       5420.46        76.58 o                         
   0   1   0       1818.85       1798.71        14.92 o                         
   1   1   0         16.22         24.54         3.75 o                         
   2   1   0        201.70        255.92         7.63 o                         
   3   1   0        209.69        175.66         8.52 o                         
   4   1   0         92.12         93.26         8.83 o                         
   5   1   0         95.97         95.26        13.17 o                         
   6   1   0        677.56        699.52        25.49 o                         
   7   1   0         29.41         25.59        15.47 o                         
   8   1   0        479.50        501.98        31.05 o                         
  -9   2   0        276.46        285.39        37.76 o                         
  -8   2   0         12.03         37.55        23.41 o                         
  -7   2   0         48.88         60.97        15.29 o                         
  -6   2   0        446.22        407.04        19.72 o                         
  -5   2   0        700.76        659.71        17.82 o                         
  -4   2   0       1121.41       1039.17        18.22 o                         
  -1   2   0        192.68        219.43         5.29 o                         
   0   2   0       2830.32       3050.99        26.02 o                         
   1   2   0       5774.70       5788.60        51.19 o                         
   2   2   0         66.67         51.12         6.81 o                         
   3   2   0        729.29        712.92        17.04 o                         
   4   2   0        927.65        924.00        29.21 o                         
   5   2   0        117.73        123.05        22.25 o                         
   6   2   0        164.60        153.06        17.88 o                         
   7   2   0        265.38        278.99        66.01 o                         
   8   2   0        245.40        206.24        26.53 o                         
  -9   3   0        336.26        367.22        38.20 o                         
  -8   3   0         41.73         31.76        15.46 o                         
  -7   3   0        624.99        647.35        37.04 o                         
  -6   3   0         91.67         95.87        16.54 o                         
  -5   3   0        265.47        265.44        10.43 o                         
  -2   3   0       2166.72       2280.02        50.62 o                         
  -1   3   0        919.10        912.52        10.77 o                         
   0   3   0       1874.64       1965.94        18.57 o                         
   1   3   0       1920.89       1889.09        28.75 o                         
   2   3   0        187.65        202.31        10.78 o                         
   3   3   0         25.70         11.48         9.93 o                         
   4   3   0         62.74         48.00        18.73 o                         
   5   3   0        373.28        373.26        22.97 o                         
   6   3   0       1341.83       1292.53        62.42 o                         
   7   3   0        295.31        269.43        29.94 o                         
  -9   4   0        120.07        151.16        28.53 o                         
  -8   4   0          5.62         10.68        19.90 o                         
  -7   4   0         86.96         84.31        11.79 o                         
  -6   4   0        202.94        182.21        17.56 o                         
  -2   4   0       5662.32       5617.44        68.41 o                         
  -1   4   0      13926.30      14651.61       120.33 o                         
   0   4   0       1022.11       1046.77        15.37 o                         
   1   4   0        467.46        446.94        13.94 o                         
   2   4   0          0.22         -8.68         8.68 o                         
   3   4   0         40.99         39.73        10.85 o                         
   4   4   0        941.23       1021.65        33.60 o                         
   5   4   0        228.34        217.03        21.37 o                         
   6   4   0         70.48         50.39        19.21 o                         
   7   4   0          9.51        -21.97        21.97 o                         
  -8   5   0        294.84        306.32        25.91 o                         
  -3   5   0       1131.15       1089.29        27.81 o                         
  -2   5   0         65.34         72.29         6.01 o                         
  -1   5   0        265.34        274.99         9.61 o                         
   0   5   0        168.58        167.21         9.33 o                         
   1   5   0         18.25         19.46         9.18 o                         
   2   5   0        298.78        321.17        15.22 o                         
   3   5   0          2.02          9.52        11.33 o                         
   4   5   0        256.70        302.29        24.03 o                         
   5   5   0         71.21         43.58        23.74 o                         
   6   5   0        234.70        245.13        42.29 o                         
  -4   6   0        340.89        356.63        15.16 o                         
  -3   6   0        755.75        770.60        32.96 o                         
  -2   6   0         68.81         60.78         8.48 o                         
  -1   6   0       1844.30       1860.32        41.88 o                         
   0   6   0       1784.31       1828.59        38.35 o                         
   1   6   0        128.52        140.02        14.21 o                         
   2   6   0        317.94        288.39        21.14 o                         
   3   6   0        369.26        349.86        20.85 o                         
   4   6   0         31.26         37.75        19.82 o                         
   5   6   0         47.25         53.80        38.26 o                         
  -5   7   0        112.20        111.07        16.10 o                         
  -4   7   0          9.28         -1.76        15.36 o                         
  -3   7   0       1101.08       1091.15        43.96 o                         
  -2   7   0          2.93         -6.58        14.56 o                         
  -1   7   0        360.00        353.85        22.59 o                         
   0   7   0        164.14        143.52        19.74 o                         
   1   7   0          0.95         -1.04        17.59 o                         
   2   7   0         30.12         26.44        20.28 o                         
   3   7   0         65.51         51.94        34.09 o                         
   4   7   0        451.98        549.80        57.82 o                         
  -5   8   0         21.45         34.97        18.44 o                         
  -4   8   0        313.96        339.57        29.13 o                         
  -3   8   0       2019.33       1886.34        63.65 o                         
  -2   8   0       1221.64       1163.94        33.27 o                         
  -1   8   0        176.58        158.48        21.18 o                         
   0   8   0          2.79        -13.23        18.24 o                         
   1   8   0          8.68         24.96        25.09 o                         
   2   8   0         39.90         38.81        25.00 o                         
   3   8   0        474.70        470.18        54.60 o                         
  -6   9   0          1.65         37.46        18.87 o                         
  -5   9   0        424.09        438.98        33.37 o                         
  -4   9   0        131.44        118.53        27.22 o                         
  -3   9   0         75.59         -4.83        25.02 o                         
  -2   9   0         65.61         83.90        20.05 o                         
  -1   9   0         83.11         44.91        26.78 o                         
   0   9   0         83.65         28.20        30.58 o                         
   1   9   0         57.95         73.48        46.53 o                         
   2   9   0         21.43         74.62        37.31 o                         
  -4  10   0         71.30         52.09        28.97 o                         
  -3  10   0        139.90        130.24        32.49 o                         
  -2  10   0        641.60        512.86        49.34 o                         
  -1  10   0        419.19        424.33        30.22 o                         
   1 -10   1         27.44        -17.29        19.51 o                         
   2 -10   1         91.31         78.28        31.90 o                         
   3 -10   1         18.80        -25.90        25.90 o                         
   4 -10   1        114.09         65.26        26.78 o                         
  -2  -9   1        349.50        346.19        41.64 o                         
  -1  -9   1          5.46         -9.92        22.64 o                         
   0  -9   1         55.58         57.21        21.23 o                         
   1  -9   1         33.15         45.59        18.25 o                         
   2  -9   1         94.31         88.53        29.70 o                         
   3  -9   1         20.04         38.04        25.31 o                         
   4  -9   1         21.08         17.41        21.80 o                         
   5  -9   1          3.48        -19.17        19.17 o                         
  -3  -8   1          1.53        -34.97        34.97 o                         
  -2  -8   1         71.52         95.50        41.19 o                         
  -1  -8   1          2.22         29.16        21.25 o                         
   0  -8   1       1446.58       1368.99        43.18 o                         
   1  -8   1       1631.19       1646.36        61.64 o                         
   2  -8   1        270.64        279.43        43.03 o                         
   3  -8   1        353.24        342.22        30.30 o                         
   4  -8   1         89.70         60.73        20.19 o                         
   5  -8   1        232.63        223.91        22.25 o                         
  -4  -7   1        222.84         72.15        39.07 o                         
  -3  -7   1          5.69         29.56        33.21 o                         
  -2  -7   1        564.93        527.44        55.63 o                         
  -1  -7   1       1113.79       1088.67        71.50 o                         
   0  -7   1          0.57        -15.45        15.45 o                         
   1  -7   1        223.73        200.76        18.39 o                         
   2  -7   1         66.93         73.89        12.18 o                         
   3  -7   1         13.68          2.63        16.39 o                         
   4  -7   1          3.99         23.12        14.92 o                         
  -5  -6   1        181.85        179.56        40.97 o                         
  -4  -6   1         26.96          5.10        17.99 o                         
  -3  -6   1         23.61         11.79        14.43 o                         
  -2  -6   1        508.70        501.25        24.90 o                         
  -1  -6   1        882.38        911.05        28.63 o                         
   0  -6   1        142.43        153.47        14.54 o                         
   1  -6   1        490.28        471.04        21.66 o                         
   2  -6   1        434.77        450.09        18.35 o                         
   3  -6   1        215.65        212.66        19.03 o                         
  -6  -5   1         20.35         95.10        35.70 o                         
  -5  -5   1        125.59         96.85        25.15 o                         
  -4  -5   1        523.90        522.12        27.27 o                         
  -3  -5   1        881.91        895.53        23.92 o                         
  -2  -5   1        127.44        134.17        12.04 o                         
  -1  -5   1        665.28        679.78        23.24 o                         
   0  -5   1         14.46         -3.29         5.32 o                         
   1  -5   1        170.19        164.83         7.83 o                         
   2  -5   1          0.82          1.00         7.14 o                         
   3  -5   1        141.73        138.51         9.31 o                         
   8  -5   1        305.53        288.91        24.88 o                         
  -7  -4   1          5.98         -5.45        23.48 o                         
  -6  -4   1         31.91         61.77        21.31 o                         
  -5  -4   1          0.35          7.40        15.53 o                         
  -4  -4   1         22.48         24.31        12.64 o                         
  -3  -4   1        312.83        308.01        14.88 o                         
  -2  -4   1        370.85        407.52        14.59 o                         
  -1  -4   1       4787.13       4837.24        51.61 o                         
   0  -4   1       3569.23       3535.38        35.14 o                         
   1  -4   1        731.91        728.62        11.93 o                         
   2  -4   1       1394.61       1384.81        21.42 o                         
   7  -4   1         11.45         20.04        15.80 o                         
   8  -4   1         12.42         37.90        21.51 o                         
  -7  -3   1         85.15        117.86        25.03 o                         
  -6  -3   1         20.47          5.21        15.85 o                         
  -5  -3   1        263.95        227.26        19.54 o                         
  -4  -3   1         28.46         40.99        11.61 o                         
  -3  -3   1       3208.40       3258.30        40.55 o                         
  -2  -3   1        633.27        597.29        18.76 o                         
  -1  -3   1        157.15        173.77         7.77 o                         
   0  -3   1       2260.41       2370.53        22.64 o                         
   1  -3   1        118.69        117.78         4.18 o                         
   5  -3   1        837.48        847.81        16.88 o                         
   6  -3   1          5.90          9.49         9.95 o                         
   7  -3   1        376.18        377.72        20.13 o                         
   8  -3   1        109.17        136.55        18.21 o                         
  -8  -2   1         41.82         81.96        23.34 o                         
  -7  -2   1        123.12        109.30        38.70 o                         
  -6  -2   1        140.71        145.22        20.23 o                         
  -5  -2   1          4.38         -2.29        12.18 o                         
  -4  -2   1        452.41        454.82        15.22 o                         
  -3  -2   1       1692.90       1643.05        24.78 o                         
  -2  -2   1        739.63        732.24        15.44 o                         
  -1  -2   1       1270.58       1338.09        18.60 o                         
   0  -2   1       2669.26       2763.19        24.08 o                         
   1  -2   1       4968.46       5133.66        42.19 o                         
   3  -2   1       4338.49       4114.75        86.61 o                         
   4  -2   1         23.91         35.44         6.56 o                         
   5  -2   1       1301.34       1197.25        22.99 o                         
   6  -2   1          2.16         13.42        11.75 o                         
   7  -2   1        106.40         90.88        16.03 o                         
   8  -2   1          3.53          9.84        21.36 o                         
  -8  -1   1         62.09         47.47        20.58 o                         
  -7  -1   1         58.15         60.78        15.47 o                         
  -6  -1   1        171.80        200.04        17.04 o                         
  -5  -1   1       1067.64       1045.13        27.56 o                         
  -4  -1   1       1269.58       1263.65        21.50 o                         
  -3  -1   1       1015.18       1051.18        17.81 o                         
  -2  -1   1       2076.09       2073.99        24.32 o                         
  -1  -1   1         84.83        103.29         6.22 o                         
   0  -1   1         21.66         16.87         2.73 o                         
   1  -1   1        675.80        643.44         6.56 o                         
   2  -1   1        543.83        545.40         7.84 o                         
   3  -1   1        910.36        904.52        16.03 o                         
   4  -1   1        953.46        923.21        14.83 o                         
   5  -1   1       2893.69       2852.75        35.82 o                         
   6  -1   1        906.31        909.39        22.54 o                         
   7  -1   1        427.65        420.70        25.82 o                         
   8  -1   1         39.92         52.24        28.53 o                         
  -8   0   1          1.51        -14.46        16.35 o                         
  -7   0   1         52.93         81.65        14.23 o                         
  -6   0   1         41.34         52.63        14.67 o                         
  -5   0   1          1.82         16.72        10.11 o                         
  -4   0   1        159.38        164.29         7.76 o                         
  -3   0   1       5282.49       5249.33        46.84 o                         
  -2   0   1       4612.31       4514.68        43.26 o                         
  -1   0   1       4605.11       4544.42        85.98 o                         
   0   0   1       1216.05       1198.12        11.53 o                         
   1   0   1       1040.10        977.30        10.29 o                         
   2   0   1        206.25        175.98         6.26 o                         
   3   0   1       2194.45       2113.27        20.92 o                         
   4   0   1       2269.00       2245.42        28.48 o                         
   5   0   1         58.74         56.34        11.22 o                         
   6   0   1          0.00        -10.82        10.82 o                         
   7   0   1         37.60         46.77        13.70 o                         
   8   0   1          9.88         38.28        16.79 o                         
  -8   1   1         35.76         32.78        27.65 o                         
  -7   1   1         19.21         23.64        21.68 o                         
  -6   1   1        107.78        106.61        11.76 o                         
  -5   1   1        805.79        786.59        17.23 o                         
  -4   1   1       4762.57       4611.88        41.98 o                         
  -3   1   1          3.90          9.63         4.34 o                         
  -1   1   1        488.86        500.93         7.36 o                         
   0   1   1        477.64        511.92         7.68 o                         
   1   1   1        152.22        150.58         6.00 o                         
   2   1   1         22.95         13.03         5.61 o                         
   3   1   1       3038.54       3004.14        31.61 o                         
   4   1   1        434.71        460.94        16.29 o                         
   5   1   1        565.41        551.45        22.07 o                         
   6   1   1        355.59        375.08        20.69 o                         
   7   1   1        239.21        246.58        20.15 o                         
   8   1   1        286.02        301.51        27.01 o                         
  -9   2   1         71.04         34.09        29.56 o                         
  -8   2   1        131.90        142.02        19.72 o                         
  -7   2   1         15.68         27.68        14.22 o                         
  -6   2   1         80.23         76.34        13.21 o                         
  -5   2   1        925.02        843.30        41.73 o                         
  -4   2   1        997.30        930.00        22.29 o                         
  -3   2   1         80.65         92.56         6.00 o                         
  -2   2   1       1009.78        945.60        11.34 o                         
  -1   2   1       3029.40       3090.25        25.59 o                         
   0   2   1       3288.58       3345.37        27.13 o                         
   1   2   1       1735.72       1558.57        19.02 o                         
   2   2   1       3821.15       3789.22        41.24 o                         
   3   2   1        952.20        918.16        21.42 o                         
   4   2   1        559.95        590.91        19.93 o                         
   5   2   1         11.47         32.63        28.38 o                         
   6   2   1         33.83         59.53        15.44 o                         
   7   2   1          5.25         -3.02        19.07 o                         
  -9   3   1         30.93         66.43        28.09 o                         
  -8   3   1         90.27         90.65        30.87 o                         
  -7   3   1        103.96        118.77        15.25 o                         
  -6   3   1        924.29        902.63        25.20 o                         
  -5   3   1        167.37        155.26         9.39 o                         
  -4   3   1        865.63        889.16        16.44 o                         
  -3   3   1        647.84        610.96        12.89 o                         
  -2   3   1        427.88        430.56         7.52 o                         
  -1   3   1        113.98        123.46         4.83 o                         
   0   3   1        824.89        877.59        14.08 o                         
   1   3   1        231.50        226.91        12.30 o                         
   2   3   1        180.03        181.90        10.73 o                         
   3   3   1       2459.25       2431.40        33.86 o                         
   4   3   1       1598.42       1619.72        36.89 o                         
   5   3   1        567.63        639.96        35.04 o                         
   6   3   1        130.83        120.08        18.98 o                         
   7   3   1         35.03         77.99        24.47 o                         
  -9   4   1          0.85          7.17        23.70 o                         
  -8   4   1         67.93        103.53        15.18 o                         
  -7   4   1         39.79         25.66        11.59 o                         
  -6   4   1        129.93        106.78        11.15 o                         
  -5   4   1        164.88        167.88         8.70 o                         
  -4   4   1       4188.15       3937.82        84.86 o                         
  -3   4   1       1256.53       1177.23        19.70 o                         
  -2   4   1       1527.95       1487.30        16.77 o                         
  -1   4   1        165.03        167.18         6.42 o                         
   0   4   1          0.01         -3.72         6.24 o                         
   1   4   1       1111.97       1135.76        21.07 o                         
   2   4   1       1766.85       1814.91        28.88 o                         
   3   4   1        503.53        549.42        18.54 o                         
   4   4   1         71.52         47.26        13.92 o                         
   5   4   1          0.47         39.67        22.07 o                         
   6   4   1         35.57         27.87        22.81 o                         
  -8   5   1         59.00         41.99        20.92 o                         
  -7   5   1          7.76         26.78        16.24 o                         
  -6   5   1       1068.64       1125.17        35.60 o                         
  -5   5   1       1333.95       1297.30        26.22 o                         
  -4   5   1         38.32         31.27         7.10 o                         
  -3   5   1         18.38          9.12         7.48 o                         
  -2   5   1          0.93         -1.05         5.34 o                         
  -1   5   1        310.93        317.45         9.65 o                         
   0   5   1        269.51        278.48        11.23 o                         
   1   5   1        200.08        201.36        12.54 o                         
   2   5   1       1547.16       1575.99        28.90 o                         
   3   5   1          6.71         12.73        11.59 o                         
   4   5   1        595.07        631.25        49.68 o                         
   5   5   1        195.84        227.56        42.15 o                         
   6   5   1        273.46        325.34        44.20 o                         
  -5   6   1        158.43        173.41        18.00 o                         
  -4   6   1         71.08         63.94        16.39 o                         
  -3   6   1        558.41        632.58        32.95 o                         
  -2   6   1        402.77        410.91        19.17 o                         
  -1   6   1        678.92        754.95        28.75 o                         
   0   6   1       1472.73       1477.00        34.51 o                         
   1   6   1        172.24        192.61        17.51 o                         
   2   6   1        404.60        385.45        20.60 o                         
   3   6   1         50.24         23.89        30.34 o                         
   4   6   1         19.83         16.67        23.41 o                         
   5   6   1         11.14        -22.97        34.97 o                         
  -6   7   1         51.16         68.48        17.27 o                         
  -5   7   1        288.16        305.75        24.74 o                         
  -4   7   1        100.97        127.45        21.22 o                         
  -3   7   1         74.34         36.73        19.90 o                         
  -2   7   1         64.18         75.40        14.41 o                         
  -1   7   1         50.32         39.50        26.48 o                         
   0   7   1         39.86         45.25        36.95 o                         
   1   7   1         31.96         54.16        20.12 o                         
   2   7   1       1411.33       1393.20        49.40 o                         
   3   7   1        676.68        682.45        57.69 o                         
   4   7   1        185.12         76.24        42.15 o                         
  -6   8   1        317.97        335.75        26.93 o                         
  -5   8   1       1024.13        987.55        42.77 o                         
  -4   8   1        430.14        385.43        32.64 o                         
  -3   8   1        205.54        169.03        28.98 o                         
  -2   8   1         56.32         24.41        23.70 o                         
  -1   8   1         48.43         11.27        24.80 o                         
   0   8   1        968.55        925.99        38.65 o                         
   1   8   1        692.52        615.61        36.94 o                         
   2   8   1         49.28         29.09        46.31 o                         
   3   8   1         10.35         67.45        37.46 o                         
  -6   9   1        262.41        288.31        28.83 o                         
  -5   9   1         33.11         50.04        24.29 o                         
  -4   9   1          7.53          6.73        24.29 o                         
  -3   9   1          9.44          1.90        25.46 o                         
  -2   9   1         14.56          7.08        18.07 o                         
  -1   9   1        139.93        164.61        22.71 o                         
   0   9   1        175.88        184.47        28.17 o                         
   1   9   1        186.51         98.55        26.53 o                         
  -4  10   1        246.51        297.23        38.20 o                         
  -3  10   1         87.77         63.65        31.75 o                         
  -2  10   1        309.23        296.67        24.16 o                         
  -1  10   1        348.45        318.26        38.42 o                         
   1 -10   2         52.70         33.88        33.73 o                         
   2 -10   2        106.49        139.01        35.70 o                         
   3 -10   2        515.78        573.98        46.40 o                         
   4 -10   2        223.43        222.88        32.78 o                         
  -2  -9   2         16.17         30.36        25.00 o                         
  -1  -9   2          5.26         31.48        23.19 o                         
   0  -9   2         47.09         41.80        42.14 o                         
   1  -9   2        207.70        210.48        23.13 o                         
   2  -9   2        189.94        154.54        32.34 o                         
   3  -9   2        197.96        158.93        31.02 o                         
   4  -9   2          1.07        -19.17        22.53 o                         
   5  -9   2        336.69        385.22        30.74 o                         
  -3  -8   2         13.41         30.14        36.72 o                         
  -2  -8   2        185.41        162.41        26.59 o                         
  -1  -8   2         71.14         90.06        22.35 o                         
   0  -8   2        163.47        176.08        22.49 o                         
   1  -8   2        329.77        384.94        32.79 o                         
   2  -8   2        105.83        110.19        26.92 o                         
   3  -8   2        332.99        357.43        32.05 o                         
   4  -8   2        650.40        702.08        36.90 o                         
   5  -8   2        134.67        166.09        21.22 o                         
  -4  -7   2        951.89        970.85        70.88 o                         
  -3  -7   2        412.60        442.76        51.60 o                         
  -2  -7   2        299.07        259.46        27.27 o                         
  -1  -7   2        486.84        515.56        30.67 o                         
   0  -7   2        547.11        538.65        60.54 o                         
   1  -7   2          6.52          7.71        20.12 o                         
   2  -7   2         24.08         21.65        19.46 o                         
   3  -7   2        279.58        284.09        25.03 o                         
   4  -7   2        640.63        610.45        30.02 o                         
  -5  -6   2         22.14         24.43        33.51 o                         
  -4  -6   2        264.15        284.29        25.20 o                         
  -3  -6   2          0.34        -13.41        13.41 o                         
  -2  -6   2         14.11         12.65        12.92 o                         
  -1  -6   2          3.74          1.44        12.61 o                         
   0  -6   2         70.25         73.61        15.51 o                         
   1  -6   2        660.42        633.74        25.55 o                         
   2  -6   2       1740.95       1794.27        55.45 o                         
   3  -6   2        101.72         84.58        16.24 o                         
   4  -6   2        357.55        364.05        21.23 o                         
  -6  -5   2        699.80        591.37        54.91 o                         
  -5  -5   2        545.86        524.05        73.86 o                         
  -4  -5   2         48.45         48.12        17.01 o                         
  -3  -5   2         55.01         80.24        18.18 o                         
  -2  -5   2          3.75         -4.46        12.88 o                         
  -1  -5   2         83.36         87.37        11.68 o                         
   0  -5   2       1285.13       1328.74        24.91 o                         
   1  -5   2        380.47        403.46        15.80 o                         
   2  -5   2        845.59        869.60        18.38 o                         
   3  -5   2        759.20        737.34        24.68 o                         
   8  -5   2         94.80        110.77        20.63 o                         
  -7  -4   2        185.33        161.81        29.67 o                         
  -6  -4   2        151.30        125.48        20.83 o                         
  -5  -4   2        131.54        148.50        19.33 o                         
  -4  -4   2        244.54        232.64        27.12 o                         
  -3  -4   2        514.02        516.82        17.86 o                         
  -2  -4   2         42.07         42.07         9.65 o                         
  -1  -4   2       1101.37       1080.87        24.61 o                         
   0  -4   2        667.96        609.77        30.43 o                         
   1  -4   2         92.95        102.08         6.87 o                         
   2  -4   2       3123.07       3071.76        49.86 o                         
   6  -4   2         52.80         38.92        15.07 o                         
   7  -4   2         14.10        -16.39        16.39 o                         
   8  -4   2        218.09        189.96        26.63 o                         
  -7  -3   2        220.83        218.37        28.02 o                         
  -6  -3   2        237.46        240.73        21.92 o                         
  -5  -3   2       1551.50       1534.21        38.29 o                         
  -4  -3   2        840.10        813.47        27.04 o                         
  -3  -3   2       1729.93       1637.99        26.74 o                         
  -2  -3   2       1162.71       1160.03        21.18 o                         
  -1  -3   2       1265.65       1301.56        20.00 o                         
   0  -3   2        248.48        242.09         7.81 o                         
   1  -3   2        334.46        344.75         8.30 o                         
   2  -3   2       1691.26       1684.02        23.76 o                         
   3  -3   2       1048.00       1093.75        30.35 o                         
   4  -3   2        317.04        295.11        12.16 o                         
   5  -3   2         88.17         86.21         8.32 o                         
   6  -3   2         92.20        116.16        13.30 o                         
   7  -3   2        632.52        674.74        72.92 o                         
   8  -3   2       1081.63       1083.02        35.01 o                         
  -8  -2   2         10.11         19.64        21.50 o                         
  -7  -2   2        289.05        320.28        31.17 o                         
  -6  -2   2          3.43         -4.05        17.23 o                         
  -5  -2   2        214.29        209.15        17.32 o                         
  -4  -2   2        149.70        146.38        11.65 o                         
  -3  -2   2          1.67         -2.96         7.83 o                         
  -2  -2   2        136.69        124.57         8.26 o                         
  -1  -2   2        238.33        307.14         9.41 o                         
   0  -2   2       4787.78       4454.71        59.72 o                         
   1  -2   2       1440.19       1242.98        12.77 o                         
   2  -2   2        455.47        491.36        10.53 o                         
   3  -2   2        452.17        452.68        14.28 o                         
   4  -2   2        104.16        104.92         8.59 o                         
   5  -2   2        461.54        446.15        20.29 o                         
   6  -2   2        166.00        170.52        16.56 o                         
   7  -2   2         54.74         78.96        16.86 o                         
   8  -2   2        165.95        162.29        31.46 o                         
  -8  -1   2        267.55        273.30        26.81 o                         
  -7  -1   2        942.01        972.30        31.06 o                         
  -6  -1   2        215.52        218.47        17.80 o                         
  -5  -1   2          9.51         14.84        11.57 o                         
  -4  -1   2        215.64        241.82        11.43 o                         
  -3  -1   2         16.08         10.46         6.72 o                         
  -2  -1   2        232.72        197.30         9.22 o                         
  -1  -1   2       3785.49       3845.76        38.89 o                         
   0  -1   2        158.78        157.57         4.83 o                         
   1  -1   2        271.44        288.76         6.03 o                         
   2  -1   2       4511.59       4793.77        41.50 o                         
   3  -1   2       2956.61       2981.21        28.56 o                         
   4  -1   2       1630.65       1600.69        24.29 o                         
   5  -1   2        375.19        369.60        13.85 o                         
   6  -1   2        623.88        620.50        19.95 o                         
   7  -1   2         19.42         26.74        16.89 o                         
   8  -1   2        616.29        676.83        50.36 o                         
  -8   0   2        105.48        167.66        21.40 o                         
  -7   0   2        489.94        525.28        25.26 o                         
  -6   0   2         39.39         27.79        12.01 o                         
  -5   0   2        320.64        310.30        15.93 o                         
  -4   0   2        539.46        546.15        17.19 o                         
  -3   0   2          7.57          5.21         4.89 o                         
  -2   0   2       4806.53       4793.83        39.67 o                         
  -1   0   2        923.42        969.53        12.13 o                         
   0   0   2       2648.01       2781.59        24.23 o                         
   1   0   2       8199.74       8435.67        72.80 o                         
   2   0   2       1326.56       1192.80        17.01 o                         
   3   0   2       1069.40       1056.21        18.97 o                         
   4   0   2          3.75         12.84         7.27 o                         
   5   0   2         55.60         46.31        14.73 o                         
   6   0   2        402.43        410.71        21.78 o                         
   7   0   2        129.50        144.58        27.80 o                         
   8   0   2         74.65         71.21        17.72 o                         
  -8   1   2         38.58         23.00        14.62 o                         
  -7   1   2        807.03        812.15        24.44 o                         
  -6   1   2        778.80        772.07        22.48 o                         
  -5   1   2       1374.78       1270.52        26.49 o                         
  -4   1   2       2347.87       2189.46        26.42 o                         
  -3   1   2       1857.59       1914.08        19.07 o                         
  -2   1   2       1290.07       1417.24        15.06 o                         
  -1   1   2        697.41        689.38         9.80 o                         
   0   1   2        392.88        382.76         9.81 o                         
   1   1   2       1864.41       1826.80        20.65 o                         
   2   1   2         29.68         21.37         8.05 o                         
   3   1   2        705.57        690.61        16.52 o                         
   4   1   2        207.12        190.63        12.91 o                         
   5   1   2        102.17        113.95        14.07 o                         
   6   1   2       1346.80       1316.04        47.62 o                         
   7   1   2        837.07        836.25        35.34 o                         
   8   1   2          0.54         -0.71        19.35 o                         
  -9   2   2        103.07        140.33        33.36 o                         
  -8   2   2         96.75        114.03        20.12 o                         
  -7   2   2         37.97         54.71        15.74 o                         
  -6   2   2         84.83        104.67        16.41 o                         
  -5   2   2        138.46        142.35        10.92 o                         
  -4   2   2        361.89        367.41        10.33 o                         
  -3   2   2         47.01         45.17         4.79 o                         
  -2   2   2         29.73         55.96         5.28 o                         
  -1   2   2       8651.63       8844.83        69.20 o                         
   1   2   2       1530.48       1646.63        20.84 o                         
   2   2   2        321.74        338.06        12.11 o                         
   3   2   2        196.45        175.17        11.02 o                         
   4   2   2        527.74        523.46        19.41 o                         
   5   2   2        123.08        127.70        16.16 o                         
   6   2   2          1.49         -0.45        14.67 o                         
   7   2   2        136.52        143.06        23.42 o                         
  -9   3   2        519.68        557.00        44.79 o                         
  -8   3   2        583.14        651.74        45.09 o                         
  -7   3   2         22.49         23.42        14.00 o                         
  -6   3   2        146.86        155.71        20.49 o                         
  -5   3   2        169.05        170.64        13.70 o                         
  -4   3   2        353.79        325.07        12.40 o                         
  -3   3   2       1499.60       1450.19        17.90 o                         
  -2   3   2        517.61        535.57        13.17 o                         
  -1   3   2        913.30        976.06        13.54 o                         
   0   3   2        220.74        246.13         8.92 o                         
   1   3   2       1159.65       1186.70        20.97 o                         
   2   3   2       3117.32       3170.82        39.40 o                         
   3   3   2       1010.81       1009.69        23.22 o                         
   4   3   2        286.40        291.79        17.55 o                         
   5   3   2        491.21        484.22        25.41 o                         
   6   3   2         77.78         66.54        18.53 o                         
   7   3   2        923.66        920.70        84.28 o                         
  -9   4   2          0.25         24.29        25.60 o                         
  -8   4   2        249.16        277.31        21.88 o                         
  -7   4   2          0.14          8.17        12.46 o                         
  -6   4   2        102.97        106.53        19.46 o                         
  -5   4   2        103.81        103.60        17.27 o                         
  -4   4   2         17.38         22.15        14.46 o                         
  -3   4   2       1922.04       1932.63        20.34 o                         
  -2   4   2        198.31        217.04         7.97 o                         
  -1   4   2       1786.06       1817.43        22.72 o                         
   0   4   2       3362.10       3384.76        36.19 o                         
   1   4   2        556.71        553.61        16.52 o                         
   2   4   2        398.12        408.48        16.19 o                         
   3   4   2        164.53        159.73        13.61 o                         
   4   4   2          3.02        -12.79        12.79 o                         
   5   4   2        670.18        681.92        31.66 o                         
   6   4   2          0.17        -17.78        22.75 o                         
  -8   5   2        608.39        672.58        38.80 o                         
  -7   5   2        284.06        284.04        17.06 o                         
  -6   5   2        604.05        620.82        31.04 o                         
  -5   5   2        577.43        589.22        29.72 o                         
  -4   5   2        811.11        846.11        35.01 o                         
  -3   5   2          2.28         -5.51         5.51 o                         
  -2   5   2        120.60        117.98         9.20 o                         
  -1   5   2         36.69         57.79        14.19 o                         
   0   5   2        206.00        216.71        13.66 o                         
   1   5   2        176.56        181.16        12.69 o                         
   2   5   2        392.21        420.33        17.57 o                         
   3   5   2        231.75        255.33        18.61 o                         
   4   5   2        203.60        276.10        45.07 o                         
   5   5   2       1055.10       1103.92        48.48 o                         
  -8   6   2         25.71         34.09        21.22 o                         
  -7   6   2         38.89         64.09        20.48 o                         
  -6   6   2         74.16         72.28        18.73 o                         
  -5   6   2        183.19        237.08        23.27 o                         
  -4   6   2          3.07         17.41        17.56 o                         
  -3   6   2        746.77        765.07        21.38 o                         
  -2   6   2       1750.16       1670.34        38.63 o                         
  -1   6   2        232.24        219.52        19.07 o                         
   0   6   2        596.01        617.48        55.57 o                         
   1   6   2        341.55        349.25        18.71 o                         
   2   6   2        138.55        167.52        16.92 o                         
   3   6   2        385.17        371.72        26.16 o                         
   4   6   2         38.44         82.65        40.52 o                         
  -8   7   2          1.62         25.02        21.65 o                         
  -7   7   2        117.49        124.38        23.56 o                         
  -6   7   2         39.76          1.32        19.61 o                         
  -5   7   2        544.16        594.55        35.28 o                         
  -4   7   2        776.49        765.64        40.27 o                         
  -3   7   2          5.98         20.78        20.34 o                         
  -2   7   2        120.78        145.34        17.39 o                         
  -1   7   2        110.76        104.55        18.17 o                         
   0   7   2        197.18        236.12        23.47 o                         
   1   7   2        868.11        938.53        63.05 o                         
   2   7   2        148.95        168.79        26.74 o                         
   3   7   2        286.68        258.02        45.81 o                         
   4   7   2         81.63        106.08        43.31 o                         
  -7   8   2         35.03         -0.15        21.22 o                         
  -6   8   2          7.42         -3.37        21.22 o                         
  -5   8   2         24.70         29.41        22.83 o                         
  -4   8   2        258.81        314.95        32.78 o                         
  -3   8   2          6.22         16.24        23.56 o                         
  -2   8   2        735.82        719.77        31.12 o                         
  -1   8   2        708.66        663.59        33.02 o                         
   0   8   2         70.43        111.58        22.76 o                         
   1   8   2         92.07        108.75        25.15 o                         
   2   8   2        140.01        154.67        40.83 o                         
   3   8   2        105.86        123.50        42.29 o                         
  -6   9   2        164.86        146.04        28.39 o                         
  -5   9   2         83.27        112.38        29.56 o                         
  -4   9   2        158.32        184.53        32.34 o                         
  -3   9   2          0.38        -20.78        27.21 o                         
  -2   9   2         60.20         47.97        18.03 o                         
  -1   9   2         11.12         -5.21        19.51 o                         
   0   9   2        148.55        128.89        25.44 o                         
   1   9   2        127.73         53.63        26.83 o                         
  -3  10   2        200.04        174.44        38.19 o                         
  -2  10   2         46.80         26.33        19.99 o                         
   1 -10   3        472.40        464.80        29.57 o                         
   2 -10   3         64.29         77.26        32.92 o                         
   3 -10   3          6.55         12.44        27.36 o                         
  -2  -9   3         64.44         63.21        34.82 o                         
  -1  -9   3        688.66        738.16        48.61 o                         
   0  -9   3         77.23         41.54        21.12 o                         
   1  -9   3         23.53         36.11        17.75 o                         
   2  -9   3          5.42         18.87        27.80 o                         
   3  -9   3        108.36        137.26        29.70 o                         
   4  -9   3          5.95        -20.78        23.70 o                         
   5  -9   3         47.45         56.19        22.24 o                         
  -3  -8   3         39.32         70.82        35.70 o                         
  -2  -8   3         61.25         49.29        22.94 o                         
  -1  -8   3        880.16        845.34        39.57 o                         
   0  -8   3         10.91         10.73        21.87 o                         
   1  -8   3        378.39        357.23        23.72 o                         
   2  -8   3        269.39        296.67        33.81 o                         
   3  -8   3        592.16        631.47        40.26 o                         
   4  -8   3        667.10        690.52        37.78 o                         
   5  -8   3        380.29        465.46        31.32 o                         
  -4  -7   3        491.87        581.73        55.77 o                         
  -3  -7   3       1179.09       1174.65        46.92 o                         
  -2  -7   3        316.76        330.44        29.64 o                         
  -1  -7   3          5.01         15.19        17.26 o                         
   0  -7   3        189.54        209.37        30.22 o                         
   1  -7   3          0.11         11.96        13.95 o                         
   2  -7   3         29.78         36.58        20.78 o                         
   3  -7   3         50.20         65.26        20.48 o                         
   4  -7   3         78.07         82.82        18.88 o                         
   5  -7   3        106.09        152.91        19.02 o                         
  -5  -6   3         31.62         31.08        58.01 o                         
  -4  -6   3        107.41        128.57        26.41 o                         
  -3  -6   3          5.11         -5.04        15.55 o                         
  -2  -6   3          2.84        -12.52        27.07 o                         
  -1  -6   3       1134.94       1051.70        37.41 o                         
   0  -6   3       1066.79       1057.31        34.91 o                         
   1  -6   3         43.66         21.67        12.60 o                         
   2  -6   3          1.99        -16.09        16.09 o                         
   3  -6   3          0.72         16.53        16.09 o                         
   4  -6   3        414.42        438.14        26.79 o                         
  -6  -5   3         24.82        -31.46        31.46 o                         
  -5  -5   3         10.25         49.64        18.68 o                         
  -4  -5   3         75.62         49.35        17.03 o                         
  -3  -5   3       1012.65       1009.43        27.66 o                         
  -2  -5   3       1987.42       2094.28        36.56 o                         
  -1  -5   3         29.62         16.83        10.42 o                         
   0  -5   3          0.01         -1.60         8.91 o                         
   1  -5   3          0.42         10.20         7.11 o                         
   2  -5   3         67.60         83.62         8.52 o                         
   3  -5   3         47.93         56.23        10.54 o                         
   4  -5   3        194.12        195.21        17.34 o                         
   6  -5   3        222.07        245.28        20.20 o                         
   7  -5   3        427.57        435.04        29.13 o                         
   8  -5   3        233.02        252.45        26.93 o                         
  -7  -4   3         29.60         29.99        33.07 o                         
  -6  -4   3          1.90          5.70        41.56 o                         
  -5  -4   3         67.20         58.53        17.60 o                         
  -4  -4   3        150.84        182.37        22.15 o                         
  -3  -4   3        287.99        297.18        14.93 o                         
  -2  -4   3       1955.56       1898.61        29.37 o                         
  -1  -4   3        160.25        157.05        10.63 o                         
   0  -4   3        564.32        534.33        16.37 o                         
   1  -4   3       1299.83       1253.29        19.06 o                         
   2  -4   3       1193.04       1175.90        15.60 o                         
   3  -4   3       2666.84       2644.95        37.07 o                         
   4  -4   3        845.78        818.66        17.07 o                         
   5  -4   3        286.86        296.02        14.33 o                         
   6  -4   3        197.99        200.67        14.36 o                         
   7  -4   3         40.07         40.09        13.49 o                         
   8  -4   3         12.26         10.10        23.26 o                         
  -7  -3   3        124.91        142.48        26.41 o                         
  -6  -3   3        235.05        242.61        22.57 o                         
  -5  -3   3        986.38        960.52        31.52 o                         
  -4  -3   3       1908.06       1846.37        34.72 o                         
  -3  -3   3        101.63        116.52        11.09 o                         
  -2  -3   3         92.16         78.45         9.45 o                         
  -1  -3   3         25.31         23.01         7.67 o                         
   0  -3   3          3.03         -0.10         5.86 o                         
   1  -3   3        312.32        333.51        10.06 o                         
   2  -3   3        527.68        537.20        12.40 o                         
   3  -3   3        132.16        131.63         8.83 o                         
   4  -3   3         27.56         38.02         9.56 o                         
   5  -3   3       1257.89       1256.55        46.46 o                         
   6  -3   3        545.47        496.73        26.65 o                         
   7  -3   3         16.61         18.07        14.68 o                         
   8  -3   3         31.34         34.09        26.78 o                         
  -8  -2   3          0.76         -2.54        21.93 o                         
  -7  -2   3         29.02          5.35        35.04 o                         
  -6  -2   3          4.50         19.04        14.41 o                         
  -5  -2   3        142.19        149.31        16.51 o                         
  -4  -2   3        175.07        195.23        12.33 o                         
  -3  -2   3        271.10        285.06        12.58 o                         
  -2  -2   3       4067.52       3967.86        48.68 o                         
  -1  -2   3       1700.77       1519.19        27.67 o                         
   0  -2   3        993.45       1088.06        14.08 o                         
   1  -2   3         27.45         29.20         4.41 o                         
   2  -2   3        412.49        403.18         9.37 o                         
   3  -2   3       2344.31       2216.58        27.13 o                         
   4  -2   3       2430.35       2308.88        39.65 o                         
   5  -2   3         21.91         18.07        11.79 o                         
   6  -2   3         12.47         14.47        19.39 o                         
   7  -2   3         16.41         28.61        16.61 o                         
   8  -2   3         77.54         87.94        30.44 o                         
  -8  -1   3        111.17        111.43        30.36 o                         
  -7  -1   3          5.48         -1.98        15.09 o                         
  -6  -1   3         14.51          6.28        20.93 o                         
  -5  -1   3        240.84        209.94        16.26 o                         
  -4  -1   3       4887.70       4684.00        51.60 o                         
  -3  -1   3       1848.69       1729.72        27.90 o                         
  -2  -1   3        133.22        149.75         8.26 o                         
  -1  -1   3        423.77        437.28        10.91 o                         
   0  -1   3        259.47        290.86         8.11 o                         
   1  -1   3          5.51          6.77         4.40 o                         
   2  -1   3         32.20         40.13         4.64 o                         
   3  -1   3        513.46        511.59        11.72 o                         
   4  -1   3       1250.69       1237.60        21.65 o                         
   5  -1   3          4.69         -8.68        12.84 o                         
   6  -1   3        692.19        691.71        21.95 o                         
   7  -1   3        294.50        305.11        25.65 o                         
   8  -1   3        116.51        146.04        35.41 o                         
  -8   0   3          7.65         13.53        18.21 o                         
  -7   0   3          0.74          8.39        13.50 o                         
  -6   0   3        272.33        256.01        17.51 o                         
  -5   0   3         44.52         20.97        11.25 o                         
  -4   0   3        515.41        531.17        15.28 o                         
  -3   0   3        702.82        712.00        15.67 o                         
  -2   0   3        669.48        641.50        13.75 o                         
  -1   0   3        840.06        746.31        12.91 o                         
   0   0   3       2964.57       2832.78        28.45 o                         
   1   0   3        287.52        241.57         8.69 o                         
   2   0   3       6880.25       6849.61        66.16 o                         
   3   0   3        251.12        263.66         8.78 o                         
   4   0   3        940.40        917.53        28.49 o                         
   5   0   3         26.79         29.25        11.87 o                         
   6   0   3         43.69         43.92        29.39 o                         
   7   0   3         88.07         64.18        24.58 o                         
   8   0   3         19.29          6.15        32.92 o                         
  -8   1   3        230.22        234.25        20.79 o                         
  -7   1   3        273.29        290.63        18.03 o                         
  -6   1   3       1279.24       1204.19        32.14 o                         
  -5   1   3       1142.82       1071.66        56.43 o                         
  -4   1   3        150.72        157.79         8.38 o                         
  -3   1   3        500.30        452.66        12.70 o                         
  -2   1   3         63.66         86.56         5.74 o                         
  -1   1   3          1.09         -4.83         4.83 o                         
   0   1   3        776.03        807.21        13.84 o                         
   1   1   3        539.79        558.18        14.08 o                         
   2   1   3         28.15         35.05         8.48 o                         
   3   1   3        765.87        761.47        17.81 o                         
   4   1   3       1643.51       1677.04        35.39 o                         
   5   1   3        254.32        256.96        18.07 o                         
   6   1   3          2.17        -17.52        17.52 o                         
   7   1   3        106.71        123.02        46.82 o                         
  -8   2   3         33.97         86.33        29.56 o                         
  -7   2   3         20.98          0.00        17.34 o                         
  -6   2   3          0.02          3.90        11.51 o                         
  -5   2   3        301.77        305.02        27.67 o                         
  -4   2   3       1201.45       1207.56        17.49 o                         
  -3   2   3       2376.45       2326.89        23.10 o                         
  -2   2   3        830.67        781.16        16.98 o                         
  -1   2   3        371.44        421.51        10.85 o                         
   0   2   3        108.47        125.58         7.57 o                         
   1   2   3       1342.67       1313.81        21.47 o                         
   2   2   3       3652.94       3692.21        43.14 o                         
   3   2   3       2109.12       2055.08        30.64 o                         
   4   2   3         88.75         88.76        15.09 o                         
   5   2   3          8.65         -6.92        13.76 o                         
   6   2   3         25.49          3.38        20.98 o                         
   7   2   3         76.97         54.78        35.48 o                         
  -9   3   3         16.38         53.99        29.56 o                         
  -8   3   3          0.08         10.13        16.21 o                         
  -7   3   3         10.93          2.91        14.01 o                         
  -6   3   3        610.69        623.93        37.63 o                         
  -5   3   3       3677.70       3581.65        47.25 o                         
  -4   3   3        188.66        196.02         8.64 o                         
  -3   3   3         40.74         44.69         7.51 o                         
  -2   3   3        138.33        143.10         6.59 o                         
  -1   3   3          1.49          6.82         6.21 o                         
   0   3   3         97.95        102.37         9.48 o                         
   1   3   3         14.58         -3.00         8.30 o                         
   2   3   3        703.00        722.97        22.93 o                         
   3   3   3        414.04        410.87        16.50 o                         
   4   3   3        251.57        287.51        21.10 o                         
   5   3   3        372.16        381.58        24.23 o                         
   6   3   3        235.45        272.79        43.76 o                         
  -8   4   3         11.47         20.94        15.79 o                         
  -7   4   3        212.07        188.06        26.49 o                         
  -6   4   3         60.24         55.31        20.49 o                         
  -5   4   3        234.22        219.10        22.98 o                         
  -4   4   3          0.20         -5.47         7.01 o                         
  -3   4   3        655.07        663.98        13.39 o                         
  -2   4   3       1464.80       1468.50        17.34 o                         
  -1   4   3        762.42        775.96        15.18 o                         
   0   4   3        450.65        467.43        23.73 o                         
   1   4   3       2211.15       2221.29        32.58 o                         
   2   4   3        230.86        256.76        14.61 o                         
   3   4   3        442.58        478.75        21.51 o                         
   4   4   3          4.45         18.06        16.46 o                         
   5   4   3         10.69          6.44        17.47 o                         
   6   4   3         77.47        104.04        40.39 o                         
  -8   5   3        219.12        248.40        45.15 o                         
  -7   5   3        880.36        838.60        42.03 o                         
  -6   5   3        151.75        190.39        23.85 o                         
  -5   5   3        376.54        337.56        27.67 o                         
  -4   5   3        512.74        542.77        33.82 o                         
  -3   5   3         17.66         15.84         8.90 o                         
  -2   5   3         70.12         89.89        10.06 o                         
  -1   5   3        362.35        379.11        35.90 o                         
   0   5   3          0.24         15.54        10.86 o                         
   1   5   3         55.47         63.83        13.39 o                         
   2   5   3       1202.41       1216.97        30.42 o                         
   3   5   3        603.89        612.74        29.58 o                         
   4   5   3        127.21         94.80        51.87 o                         
   5   5   3         14.72         12.29        33.94 o                         
  -8   6   3         27.81         62.77        25.75 o                         
  -7   6   3         85.43         38.34        23.56 o                         
  -6   6   3          5.32        -16.68        19.02 o                         
  -5   6   3        631.17        709.28        38.95 o                         
  -4   6   3        293.65        344.40        30.88 o                         
  -3   6   3         64.64         54.80        13.04 o                         
  -2   6   3         50.08         66.74        15.04 o                         
  -1   6   3         86.16         81.34        17.56 o                         
   0   6   3        829.51        802.69        42.26 o                         
   1   6   3       1591.84       1638.70        80.27 o                         
   2   6   3        536.11        532.79        24.11 o                         
   3   6   3         27.08          7.00        18.56 o                         
   4   6   3          2.77         -9.95        33.21 o                         
  -7   7   3        613.68        653.84        41.58 o                         
  -6   7   3        810.40        825.05        43.93 o                         
  -5   7   3          7.81         31.31        24.43 o                         
  -4   7   3          2.15          7.46        22.09 o                         
  -3   7   3          2.83        -16.22        19.09 o                         
  -2   7   3         83.94         61.09        16.38 o                         
  -1   7   3        132.58        135.79        20.26 o                         
   0   7   3         20.37         55.22        19.40 o                         
   1   7   3        359.24        365.68        30.01 o                         
   2   7   3          1.22        -17.70        30.43 o                         
   3   7   3        391.93        503.22        55.33 o                         
  -7   8   3        100.89        131.84        29.12 o                         
  -6   8   3         67.01         84.13        26.92 o                         
  -5   8   3         45.19          6.73        25.17 o                         
  -4   8   3        389.50        367.84        37.47 o                         
  -3   8   3        476.56        512.34        26.50 o                         
  -2   8   3        268.04        305.89        24.31 o                         
  -1   8   3        510.89        496.93        30.98 o                         
   0   8   3         91.82         94.92        23.53 o                         
   1   8   3        307.36        380.79        37.76 o                         
   2   8   3        160.15        130.24        42.00 o                         
  -5   9   3        162.28        162.87        33.80 o                         
  -4   9   3          0.14        -18.73        28.38 o                         
  -3   9   3        117.23        125.16        18.26 o                         
  -2   9   3         92.32         82.29        25.17 o                         
  -1   9   3         20.66         10.92        21.08 o                         
   0   9   3          0.08         16.16        23.22 o                         
  -1  -9   4         40.92         26.26        22.74 o                         
   0  -9   4         53.52         53.10        20.86 o                         
   1  -9   4        172.47        180.87        21.62 o                         
   2  -9   4        254.29        282.31        37.32 o                         
   3  -9   4         52.72         86.04        27.36 o                         
   4  -9   4        134.60        143.55        29.41 o                         
   5  -9   4         16.40         32.04        24.00 o                         
  -3  -8   4         56.13          0.59        34.82 o                         
  -2  -8   4          8.42          9.23        30.87 o                         
  -1  -8   4         34.76         12.11        20.57 o                         
   0  -8   4        123.40        108.80        20.88 o                         
   1  -8   4        256.01        236.96        21.86 o                         
   2  -8   4       1244.99       1168.17        53.48 o                         
   3  -8   4       1037.88       1042.35        49.07 o                         
   4  -8   4          3.18        -21.36        21.36 o                         
   5  -8   4         21.65         45.21        23.12 o                         
  -4  -7   4         15.19        -27.07        33.07 o                         
  -3  -7   4        173.61        161.24        26.69 o                         
  -2  -7   4         20.79         13.62        27.73 o                         
  -1  -7   4        154.91        150.29        21.77 o                         
   0  -7   4        259.63        308.85        37.10 o                         
   1  -7   4        409.53        392.62        23.30 o                         
   2  -7   4        192.23        200.05        27.37 o                         
   3  -7   4          8.11         -2.34        19.75 o                         
   4  -7   4        230.10        258.16        26.93 o                         
   5  -7   4        127.29        124.38        21.95 o                         
  -5  -6   4         34.72         30.54        25.67 o                         
  -4  -6   4         18.97         33.65        23.80 o                         
  -3  -6   4        504.46        520.15        33.80 o                         
  -2  -6   4        371.18        373.91        27.46 o                         
  -1  -6   4        225.50        199.59        21.48 o                         
   0  -6   4        184.08        147.85        18.54 o                         
   1  -6   4         95.06         96.30        15.17 o                         
   2  -6   4       1315.40       1288.98        32.03 o                         
   3  -6   4       2073.72       2194.70        64.70 o                         
   4  -6   4        425.87        536.66        32.94 o                         
   5  -6   4         76.79         87.50        18.88 o                         
   6  -6   4         71.48         70.82        18.29 o                         
  -6  -5   4          0.24          9.36        33.65 o                         
  -5  -5   4       1148.31       1129.08        41.24 o                         
  -4  -5   4        490.88        496.20        34.39 o                         
  -3  -5   4         74.29         75.16        14.45 o                         
  -2  -5   4        124.95        130.64        14.13 o                         
  -1  -5   4         65.09         71.26        12.00 o                         
   0  -5   4        855.10        875.59        25.20 o                         
   1  -5   4       1037.88        976.58        29.23 o                         
   2  -5   4         12.78         21.49         7.92 o                         
   3  -5   4        273.00        325.38        24.74 o                         
   4  -5   4         34.54         15.95        16.39 o                         
   5  -5   4         19.32         22.04        10.91 o                         
   6  -5   4         79.81         63.65        19.31 o                         
   7  -5   4         59.76         50.04        21.95 o                         
  -6  -4   4         80.09         74.48        34.09 o                         
  -5  -4   4        250.45        262.35        19.65 o                         
  -4  -4   4          4.55         -1.60        12.87 o                         
  -3  -4   4         14.20         19.70        10.81 o                         
  -2  -4   4        391.31        402.44        16.31 o                         
  -1  -4   4        583.47        565.89        16.66 o                         
   0  -4   4       1439.06       1366.26        25.32 o                         
   1  -4   4       3796.90       3726.80        37.32 o                         
   2  -4   4       1142.01       1111.16        15.79 o                         
   3  -4   4        266.14        280.38        21.22 o                         
   4  -4   4         12.96         20.07        11.06 o                         
   5  -4   4         12.61         17.39        11.37 o                         
   6  -4   4        159.01        169.35        16.24 o                         
   7  -4   4        256.30        289.16        20.46 o                         
   8  -4   4         16.96         -7.75        22.97 o                         
  -7  -3   4        596.85        625.00        44.51 o                         
  -6  -3   4        472.68        439.78        26.64 o                         
  -5  -3   4         15.19         22.06        15.22 o                         
  -4  -3   4        496.52        498.97        20.84 o                         
  -3  -3   4        288.85        291.79        15.55 o                         
  -2  -3   4        374.12        388.47        14.59 o                         
  -1  -3   4       1777.48       1731.33        29.02 o                         
   0  -3   4        364.56        371.88        11.83 o                         
   1  -3   4       2382.50       2374.83        24.27 o                         
   2  -3   4        127.42        128.69         7.04 o                         
   3  -3   4        485.95        477.72        13.57 o                         
   4  -3   4         54.95         39.21        11.64 o                         
   5  -3   4         12.21         17.28        23.63 o                         
   6  -3   4         13.00         17.89        13.43 o                         
   7  -3   4         15.56         18.25        15.81 o                         
   8  -3   4        283.34        267.39        35.56 o                         
  -7  -2   4          8.97        -14.69        20.23 o                         
  -6  -2   4         24.36         13.51        15.14 o                         
  -5  -2   4        180.94        183.10        17.72 o                         
  -4  -2   4        683.80        707.58        26.85 o                         
  -3  -2   4         89.41         92.78        11.71 o                         
  -2  -2   4        564.04        555.04        17.70 o                         
  -1  -2   4        440.62        449.66        18.09 o                         
   0  -2   4         26.48          6.24         6.41 o                         
   1  -2   4       5355.06       5276.33        48.37 o                         
   2  -2   4       2593.25       2497.98        30.79 o                         
   3  -2   4       1455.77       1384.29        19.88 o                         
   4  -2   4         54.94         61.03         7.99 o                         
   5  -2   4        174.09        181.88        17.17 o                         
   6  -2   4          2.34         -6.48        14.74 o                         
   7  -2   4        214.23        237.65        26.71 o                         
   8  -2   4          9.55         29.26        28.97 o                         
  -8  -1   4         56.55         41.13        22.14 o                         
  -7  -1   4        267.61        242.85        21.38 o                         
  -6  -1   4       1337.64       1344.93        35.30 o                         
  -5  -1   4        264.55        266.29        27.85 o                         
  -4  -1   4         31.94         27.29        12.53 o                         
  -3  -1   4         13.28         10.75         9.57 o                         
  -2  -1   4          1.25         10.66         8.51 o                         
  -1  -1   4       2396.02       2448.88        30.02 o                         
   0  -1   4       2087.77       2047.32        26.09 o                         
   1  -1   4        240.05        230.97         8.45 o                         
   2  -1   4        226.60        234.42         8.04 o                         
   3  -1   4        372.52        367.80        10.99 o                         
   4  -1   4        153.13        159.96        12.90 o                         
   5  -1   4         29.32         28.37        11.15 o                         
   6  -1   4        264.84        294.06        17.43 o                         
   7  -1   4        697.06        677.19        51.39 o                         
  -8   0   4        385.11        384.12        38.06 o                         
  -7   0   4          0.19         14.37        29.96 o                         
  -6   0   4        279.43        274.04        18.73 o                         
  -5   0   4         34.28         20.88        19.90 o                         
  -4   0   4          9.28          0.80        12.33 o                         
  -3   0   4       1094.28       1039.96        26.62 o                         
  -2   0   4        769.25        731.44        14.92 o                         
  -1   0   4       7361.62       7351.54        71.72 o                         
   0   0   4       5494.48       5486.55        62.10 o                         
   1   0   4        161.63        193.99         9.12 o                         
   2   0   4        465.44        460.98        12.32 o                         
   3   0   4         73.13         68.94        10.51 o                         
   4   0   4        272.84        259.36        19.77 o                         
   5   0   4        246.60        243.48        17.40 o                         
   6   0   4        223.67        211.49        49.90 o                         
   7   0   4         86.41         93.06        42.73 o                         
  -8   1   4        568.72        573.32        29.58 o                         
  -7   1   4        175.53        172.25        16.91 o                         
  -6   1   4         71.32         62.55        20.27 o                         
  -5   1   4        520.11        498.14        29.36 o                         
  -4   1   4        388.37        379.32        14.90 o                         
  -3   1   4        703.23        687.29        16.75 o                         
  -2   1   4       4278.05       4300.57        42.12 o                         
  -1   1   4        106.95        116.18         7.53 o                         
   0   1   4       1842.82       1858.01        25.33 o                         
   1   1   4        268.08        278.45        13.82 o                         
   2   1   4        191.15        208.42        11.07 o                         
   3   1   4          7.19         20.46        10.43 o                         
   4   1   4          6.77         -8.89        14.72 o                         
   5   1   4         14.32         27.73        20.71 o                         
   6   1   4         43.23         65.97        16.43 o                         
   7   1   4        839.16        851.03        38.56 o                         
  -8   2   4         73.70        101.11        32.04 o                         
  -7   2   4          4.80         13.29        11.97 o                         
  -6   2   4        389.94        382.63        22.02 o                         
  -5   2   4        429.04        441.21        22.05 o                         
  -4   2   4         17.85         13.04        10.09 o                         
  -3   2   4        437.19        421.91        13.10 o                         
  -2   2   4         42.50         50.12         7.17 o                         
  -1   2   4       1738.89       1772.94        23.39 o                         
   0   2   4       4440.94       4402.15        48.27 o                         
   1   2   4       1392.69       1443.35        24.45 o                         
   2   2   4        951.53        901.28        20.80 o                         
   3   2   4          3.40        -10.69        10.69 o                         
   4   2   4        226.94        238.95        19.15 o                         
   5   2   4         94.63         83.00        16.79 o                         
   6   2   4        112.62        135.89        23.41 o                         
   7   2   4         79.68         62.47        23.73 o                         
  -8   3   4        699.98        703.54        46.85 o                         
  -7   3   4        621.42        703.52        44.36 o                         
  -6   3   4        189.25        209.09        32.42 o                         
  -5   3   4          0.34          2.04        11.70 o                         
  -4   3   4         31.87         36.01        10.42 o                         
  -3   3   4        354.32        342.60        11.02 o                         
  -2   3   4       2014.32       2090.53        25.79 o                         
  -1   3   4        711.86        707.48        17.69 o                         
   0   3   4        764.21        837.53        19.75 o                         
   1   3   4         56.11         62.40        10.26 o                         
   2   3   4        353.88        353.35        15.75 o                         
   3   3   4        184.26        171.40        17.79 o                         
   4   3   4          7.82         33.32        15.45 o                         
   5   3   4        703.73        714.81        32.05 o                         
   6   3   4        363.61        337.47        53.79 o                         
  -8   4   4          4.27         -7.46        25.46 o                         
  -7   4   4         64.99         26.78        24.29 o                         
  -6   4   4         14.07         37.16        22.09 o                         
  -5   4   4         99.26        100.68        15.58 o                         
  -4   4   4        165.49        136.64        14.89 o                         
  -3   4   4        503.36        513.46        17.14 o                         
  -2   4   4       5671.96       5848.70        61.82 o                         
  -1   4   4        986.09       1016.09        21.31 o                         
   0   4   4         11.73         12.98         9.54 o                         
   1   4   4        172.20        189.09        13.32 o                         
   2   4   4        188.88        213.13        14.67 o                         
   3   4   4        482.14        492.73        22.94 o                         
   4   4   4        270.92        300.82        25.93 o                         
   5   4   4         42.60         33.60        23.40 o                         
  -8   5   4          6.74         22.68        27.07 o                         
  -7   5   4        133.37        129.50        27.80 o                         
  -6   5   4        157.42        179.26        27.51 o                         
  -5   5   4        143.06        148.68        25.32 o                         
  -4   5   4        659.67        643.78        24.80 o                         
  -3   5   4        819.09        828.13        29.16 o                         
  -2   5   4        249.63        262.17        19.92 o                         
  -1   5   4         26.25         33.40        12.77 o                         
   0   5   4         31.48         32.85        12.00 o                         
   1   5   4        176.10        201.45        16.53 o                         
   2   5   4         20.68          6.67        13.47 o                         
   3   5   4         48.77         25.04        17.88 o                         
   4   5   4          5.81          0.84        26.63 o                         
   5   5   4        178.26        250.97        44.49 o                         
  -8   6   4         22.64         18.44        25.02 o                         
  -7   6   4        257.08        253.33        33.51 o                         
  -6   6   4        109.84         76.68        26.63 o                         
  -5   6   4          4.80         40.09        23.41 o                         
  -4   6   4        123.41        134.47        15.00 o                         
  -3   6   4         68.73         81.33        19.68 o                         
  -2   6   4       1727.68       1783.39        45.77 o                         
  -1   6   4       1774.22       1781.10        52.28 o                         
   0   6   4        401.91        421.14        40.62 o                         
   1   6   4         79.80         75.03        32.41 o                         
   2   6   4         13.59          6.13        27.36 o                         
   3   6   4          3.78          6.04        23.31 o                         
   4   6   4        240.29        332.65        50.05 o                         
  -7   7   4         84.76        103.30        30.14 o                         
  -6   7   4          1.80        -18.44        25.02 o                         
  -5   7   4         15.68         50.33        26.78 o                         
  -4   7   4        557.23        517.10        40.99 o                         
  -3   7   4        712.46        751.26        31.07 o                         
  -2   7   4         67.12         75.37        18.43 o                         
  -1   7   4        213.03        192.46        28.68 o                         
   0   7   4          0.14        -11.50        19.67 o                         
   1   7   4         94.53         78.22        23.95 o                         
   2   7   4         46.75         54.28        34.82 o                         
   3   7   4         31.03          9.22        36.29 o                         
  -6   8   4         83.06        107.26        30.87 o                         
  -5   8   4          4.14        -26.48        26.48 o                         
  -4   8   4        424.50        397.27        41.42 o                         
  -3   8   4       1205.18       1162.15        38.19 o                         
  -2   8   4         36.92         34.06        18.95 o                         
  -1   8   4         53.25         61.16        28.68 o                         
   0   8   4         65.00         43.22        26.78 o                         
   1   8   4        103.50        107.36        29.12 o                         
  -5   9   4        226.40        209.42        36.44 o                         
  -4   9   4         11.96         38.04        31.75 o                         
  -3   9   4         83.97         67.55        19.60 o                         
  -2   9   4          4.25         -9.36        20.14 o                         
  -1   9   4         18.01         47.87        23.10 o                         
   0  -9   5        611.41        526.91        33.66 o                         
   1  -9   5         24.52         31.55        18.57 o                         
   2  -9   5          5.79         26.78        28.09 o                         
   3  -9   5         12.98          4.68        27.21 o                         
   4  -9   5         40.67         99.79        28.24 o                         
  -2  -8   5          0.62         26.93        23.00 o                         
  -1  -8   5        333.71        307.86        29.56 o                         
   0  -8   5       1006.09        989.20        56.17 o                         
   1  -8   5        251.52        233.37        22.36 o                         
   2  -8   5          6.86         32.63        26.19 o                         
   3  -8   5          4.84        -24.43        24.43 o                         
   4  -8   5         94.45         95.11        28.24 o                         
   5  -8   5        420.04        414.38        36.15 o                         
  -4  -7   5         57.66         84.72        38.92 o                         
  -3  -7   5        109.37        150.57        36.87 o                         
  -2  -7   5       1260.89       1219.88        45.88 o                         
  -1  -7   5        337.60        328.26        28.06 o                         
   0  -7   5         46.03         53.81        24.44 o                         
   1  -7   5          3.71          2.65        15.25 o                         
   2  -7   5        100.19         83.65        23.27 o                         
   3  -7   5         28.13         15.95        22.97 o                         
   4  -7   5          0.93        -21.51        21.51 o                         
   5  -7   5         73.70         99.21        24.00 o                         
  -5  -6   5         73.99        118.17        29.07 o                         
  -4  -6   5          3.97         30.43        34.53 o                         
  -3  -6   5          0.64         -5.85        33.80 o                         
  -2  -6   5        517.72        490.49        31.76 o                         
  -1  -6   5         64.07         93.02        53.19 o                         
   0  -6   5        987.45        922.40        34.45 o                         
   1  -6   5        603.01        606.37        27.56 o                         
   2  -6   5        647.84        686.59        24.57 o                         
   3  -6   5        409.60        457.31        34.55 o                         
   4  -6   5        130.33        146.92        24.44 o                         
   5  -6   5         30.96         25.75        20.05 o                         
   6  -6   5        543.66        609.44        36.45 o                         
   7  -6   5         55.14         53.26        22.39 o                         
  -6  -5   5        171.66        147.65        38.93 o                         
  -5  -5   5         95.18        125.32        22.27 o                         
  -4  -5   5        219.45        247.71        23.13 o                         
  -3  -5   5         12.79          7.86        13.80 o                         
  -2  -5   5        891.15        836.02        25.85 o                         
  -1  -5   5       1349.16       1228.21        42.95 o                         
   0  -5   5         43.68         37.33        18.22 o                         
   1  -5   5          2.06          8.42        19.24 o                         
   2  -5   5          8.49          7.65        11.60 o                         
   3  -5   5        119.19        119.26        22.97 o                         
   4  -5   5        188.33        192.88        19.17 o                         
   5  -5   5        277.65        287.45        25.91 o                         
   6  -5   5       1022.35       1053.40        31.12 o                         
   7  -5   5        120.12         80.92        25.61 o                         
  -6  -4   5         35.54         38.92        33.07 o                         
  -5  -4   5         79.93        117.47        37.97 o                         
  -4  -4   5         48.69         49.22        16.87 o                         
  -3  -4   5          4.95        -12.08        12.08 o                         
  -2  -4   5       1298.57       1288.01        28.83 o                         
  -1  -4   5       2337.82       2370.50        37.80 o                         
   0  -4   5         76.61         79.83        12.77 o                         
   1  -4   5         55.16         46.55        19.02 o                         
   2  -4   5         21.61         31.23        10.09 o                         
   3  -4   5        534.50        489.44        41.29 o                         
   4  -4   5       1753.39       1784.92        42.53 o                         
   5  -4   5        231.26        231.24        18.52 o                         
   6  -4   5          7.57         12.90        28.31 o                         
   7  -4   5          9.01        -23.26        23.26 o                         
  -7  -3   5          8.00        -16.51        30.73 o                         
  -6  -3   5         15.79         32.31        18.08 o                         
  -5  -3   5         42.38         34.90        21.85 o                         
  -4  -3   5        517.98        505.80        21.94 o                         
  -3  -3   5       2045.00       2039.34        32.71 o                         
  -2  -3   5         16.11         36.59        11.17 o                         
  -1  -3   5          9.98          2.52        11.24 o                         
   0  -3   5         12.18         10.83         8.03 o                         
   1  -3   5         84.04         88.82        11.72 o                         
   2  -3   5         53.28         56.68        10.55 o                         
   3  -3   5         22.10         19.12         7.67 o                         
   4  -3   5        155.82        160.51        16.53 o                         
   5  -3   5         41.58         51.13        14.78 o                         
   6  -3   5        826.18        854.68        32.22 o                         
   7  -3   5        467.93        483.65        42.60 o                         
  -7  -2   5        149.42        173.71        26.66 o                         
  -6  -2   5         54.50         43.61        17.40 o                         
  -5  -2   5         15.12         30.69        17.80 o                         
  -4  -2   5        135.18        155.60        17.42 o                         
  -3  -2   5        827.65        893.53        33.78 o                         
  -2  -2   5       1691.81       1635.49        29.87 o                         
  -1  -2   5       2436.94       2367.99        32.03 o                         
   0  -2   5       2312.68       2172.14        29.37 o                         
   1  -2   5        865.63        766.82        35.32 o                         
   2  -2   5        779.56        722.14        19.13 o                         
   3  -2   5         38.35         37.05        10.12 o                         
   4  -2   5        817.05        797.31        22.02 o                         
   5  -2   5        860.32        875.54        23.01 o                         
   6  -2   5          0.18         -3.57        16.46 o                         
   7  -2   5          8.37         -3.51        27.95 o                         
  -8  -1   5        200.38        157.22        43.17 o                         
  -7  -1   5        122.11        112.25        23.38 o                         
  -6  -1   5        239.38        280.14        25.15 o                         
  -5  -1   5        253.13        304.45        24.79 o                         
  -4  -1   5        449.67        469.52        22.20 o                         
  -3  -1   5       2626.43       2530.76        38.62 o                         
  -2  -1   5       1984.18       1910.16        31.60 o                         
  -1  -1   5        346.08        351.41        17.19 o                         
   0  -1   5          1.42         -3.71         9.19 o                         
   1  -1   5         62.78         70.69         8.64 o                         
   2  -1   5          0.90         -4.56         8.49 o                         
   3  -1   5        311.70        312.55        16.16 o                         
   4  -1   5       1127.56       1049.86        29.97 o                         
   5  -1   5       1030.50       1042.78        28.02 o                         
   6  -1   5         48.99         34.68        19.02 o                         
   7  -1   5         17.13         32.77        30.87 o                         
  -8   0   5         49.74         74.12        37.75 o                         
  -7   0   5         59.53         62.91        16.60 o                         
  -6   0   5        174.06        171.66        21.60 o                         
  -5   0   5        156.39        139.66        18.93 o                         
  -4   0   5         35.31         24.32        12.36 o                         
  -3   0   5       2025.83       1999.04        33.05 o                         
  -2   0   5       1708.61       1638.28        25.73 o                         
  -1   0   5         65.75         54.95         8.71 o                         
   0   0   5        106.75        113.94         9.53 o                         
   1   0   5         20.03         18.99         8.17 o                         
   2   0   5       1511.00       1484.32        24.59 o                         
   3   0   5       2517.71       2462.34        43.67 o                         
   4   0   5          3.71         -3.08        11.55 o                         
   5   0   5          0.24          5.62        12.88 o                         
   6   0   5          5.45          8.19        14.31 o                         
   7   0   5          8.94         24.13        17.79 o                         
  -8   1   5         63.03         40.35        48.80 o                         
  -7   1   5         39.49         24.16        16.24 o                         
  -6   1   5         74.51         90.76        19.83 o                         
  -5   1   5       1527.44       1517.39        41.13 o                         
  -4   1   5        540.53        549.54        21.65 o                         
  -3   1   5        194.12        189.59        11.15 o                         
  -2   1   5          1.34          1.10         8.18 o                         
  -1   1   5          3.47         -1.79         7.96 o                         
   0   1   5         32.96         26.86         8.59 o                         
   1   1   5          2.78         13.10         8.63 o                         
   2   1   5          6.10          4.35         8.90 o                         
   3   1   5        179.34        195.19        16.76 o                         
   4   1   5        115.29        138.77        16.58 o                         
   5   1   5       1207.28       1199.46        34.17 o                         
   6   1   5        546.89        513.14        31.62 o                         
  -8   2   5         80.20         66.39        28.61 o                         
  -7   2   5          2.32          6.55        15.47 o                         
  -6   2   5          0.44        -10.89        14.19 o                         
  -5   2   5        435.05        397.68        28.47 o                         
  -4   2   5        179.43        184.95        18.16 o                         
  -3   2   5       1736.46       1773.61        30.69 o                         
  -2   2   5       2599.89       2584.10        35.30 o                         
  -1   2   5       2897.22       2886.62        36.89 o                         
   0   2   5        326.51        331.32        13.83 o                         
   1   2   5       1328.02       1274.13        24.60 o                         
   2   2   5        135.21        152.50        12.30 o                         
   3   2   5       2009.74       2012.28        37.47 o                         
   4   2   5        476.92        507.44        25.50 o                         
   5   2   5          0.83         39.58        16.91 o                         
   6   2   5         41.39         25.70        21.48 o                         
  -8   3   5         31.75         46.09        30.29 o                         
  -7   3   5        254.97        248.73        19.65 o                         
  -6   3   5         68.87         86.15        15.64 o                         
  -5   3   5        741.64        708.33        53.53 o                         
  -4   3   5       1871.12       1847.57        43.70 o                         
  -3   3   5        797.36        825.37        22.00 o                         
  -2   3   5        302.42        298.92        21.64 o                         
  -1   3   5         98.78        131.54        11.25 o                         
   0   3   5        121.63        142.56        11.94 o                         
   1   3   5        326.74        335.94        15.57 o                         
   2   3   5          7.33         17.69        11.12 o                         
   3   3   5        777.58        794.63        26.62 o                         
   4   3   5        370.92        336.10        24.45 o                         
   5   3   5         10.49         28.91        22.56 o                         
   6   3   5         51.52         49.25        24.93 o                         
  -8   4   5         76.40         65.26        29.85 o                         
  -7   4   5         43.26         11.85        24.87 o                         
  -6   4   5         57.05         53.59        13.72 o                         
  -5   4   5        318.28        323.15        20.47 o                         
  -4   4   5        948.46        943.68        45.05 o                         
  -3   4   5        199.23        195.25        19.15 o                         
  -2   4   5        233.63        271.20        17.43 o                         
  -1   4   5          3.48         -6.55        10.77 o                         
   0   4   5        149.55        165.23        16.77 o                         
   1   4   5       1326.03       1366.07        34.49 o                         
   2   4   5        882.33        865.88        31.08 o                         
   3   4   5         44.37         30.10        15.16 o                         
   4   4   5          5.82         -7.81        17.94 o                         
   5   4   5          0.00         91.74        36.29 o                         
  -8   5   5         20.00         75.06        30.14 o                         
  -7   5   5        256.68        285.38        36.15 o                         
  -6   5   5       1168.49       1197.23        55.23 o                         
  -5   5   5          3.14         12.27        13.40 o                         
  -4   5   5        116.61        125.77        36.80 o                         
  -3   5   5         46.07         63.97        16.54 o                         
  -2   5   5          0.23         12.89        15.80 o                         
  -1   5   5         15.10         10.87        16.77 o                         
   0   5   5          1.04         -2.27        12.27 o                         
   1   5   5         53.93         72.39        14.78 o                         
   2   5   5         42.08         53.85        18.41 o                         
   3   5   5        448.50        436.37        28.70 o                         
   4   5   5        767.65        828.77        64.13 o                         
  -7   6   5         13.74          5.85        27.51 o                         
  -6   6   5        162.05        178.53        33.51 o                         
  -5   6   5          1.07        -16.39        24.87 o                         
  -4   6   5        556.01        535.49        27.19 o                         
  -3   6   5       1142.19       1130.72        51.06 o                         
  -2   6   5        552.45        606.76        30.66 o                         
  -1   6   5        213.26        217.88        43.47 o                         
   0   6   5        498.24        459.90        31.84 o                         
   1   6   5        449.65        440.11        33.52 o                         
   2   6   5       1056.90       1086.52        48.16 o                         
   3   6   5        169.23        199.01        32.34 o                         
  -7   7   5          7.37        -15.22        28.09 o                         
  -6   7   5        516.01        579.56        48.45 o                         
  -5   7   5        655.39        696.79        50.95 o                         
  -4   7   5         78.94         65.91        16.62 o                         
  -3   7   5         94.95         76.45        25.90 o                         
  -2   7   5        148.72        146.16        21.97 o                         
  -1   7   5          3.54        -17.56        18.61 o                         
   0   7   5        115.23        102.03        24.43 o                         
   1   7   5        211.83        243.74        30.16 o                         
   2   7   5        184.26        262.53        46.39 o                         
  -6   8   5        278.81        253.92        39.22 o                         
  -5   8   5        251.50        237.52        38.78 o                         
  -4   8   5          5.54        -13.66        29.26 o                         
  -3   8   5        110.74         94.75        33.00 o                         
  -2   8   5         60.08         25.25        20.82 o                         
  -1   8   5        264.95        310.88        30.06 o                         
   0   8   5        633.46        651.49        40.79 o                         
   1   8   5        131.81         93.07        38.63 o                         
  -3   9   5          0.97          9.15        20.06 o                         
  -2   9   5         97.17         52.60        22.75 o                         
   1  -9   6        205.89        200.21        24.37 o                         
   2  -9   6          4.88        -29.99        29.99 o                         
  -2  -8   6         51.57         55.66        25.12 o                         
  -1  -8   6          3.51          8.32        30.65 o                         
   0  -8   6          4.64         -4.88        19.41 o                         
   1  -8   6         54.58         15.74        26.34 o                         
   2  -8   6        112.11        129.21        31.90 o                         
   3  -8   6       1068.07       1035.86        55.95 o                         
   4  -8   6        190.56        183.07        32.63 o                         
  -3  -7   6         73.32         67.60        36.58 o                         
  -2  -7   6         14.69         50.39        23.12 o                         
  -1  -7   6        148.78        187.27        58.02 o                         
   0  -7   6          1.04         21.79        18.79 o                         
   1  -7   6         29.66         11.60        16.82 o                         
   2  -7   6         11.19         16.29        17.70 o                         
   3  -7   6        226.00        229.47        32.20 o                         
   4  -7   6          6.39        -17.70        23.41 o                         
   5  -7   6         68.69          6.88        25.17 o                         
  -4  -6   6        114.45        113.26        38.34 o                         
  -3  -6   6         19.96        -30.73        30.73 o                         
  -2  -6   6        219.39        214.38        32.64 o                         
  -1  -6   6        224.27        197.68        26.86 o                         
   0  -6   6        260.61        268.18        56.27 o                         
   1  -6   6        735.13        798.86        32.00 o                         
   2  -6   6        300.57        312.09        22.47 o                         
   3  -6   6        741.81        766.89        45.69 o                         
   4  -6   6        862.05        843.42        45.11 o                         
   5  -6   6        234.87        269.57        32.20 o                         
   6  -6   6        234.69        240.15        30.44 o                         
  -5  -5   6          5.16         50.62        34.97 o                         
  -4  -5   6        300.48        337.53        31.84 o                         
  -3  -5   6        186.33        204.15        21.61 o                         
  -2  -5   6        551.72        514.49        31.26 o                         
  -1  -5   6        488.50        564.49        40.55 o                         
   0  -5   6        752.97        768.94        32.23 o                         
   1  -5   6         91.68         72.58        17.63 o                         
   2  -5   6         90.29         94.34        15.71 o                         
   3  -5   6        164.30        187.94        31.83 o                         
   4  -5   6        356.24        380.21        23.49 o                         
   5  -5   6         72.46         78.18        16.96 o                         
   6  -5   6         64.03         64.35        28.46 o                         
  -6  -4   6         56.52        125.40        38.48 o                         
  -5  -4   6         22.75         36.46        22.86 o                         
  -4  -4   6        123.21         89.69        18.70 o                         
  -3  -4   6         16.54          1.45        13.25 o                         
  -2  -4   6         67.36         71.51        20.91 o                         
  -1  -4   6         82.79         88.72        15.42 o                         
   0  -4   6         58.78         34.58        15.78 o                         
   1  -4   6       1302.41       1308.14        47.56 o                         
   2  -4   6       1714.78       1731.30        34.24 o                         
   3  -4   6        102.31        104.52        12.44 o                         
   4  -4   6          4.97         -5.56        20.04 o                         
   5  -4   6          0.40         -8.09        20.19 o                         
   6  -4   6         18.41         43.02        25.75 o                         
   7  -4   6        196.12        217.46        34.39 o                         
  -6  -3   6       1055.59       1093.42        65.47 o                         
  -5  -3   6        552.87        612.48        30.02 o                         
  -4  -3   6         18.43         24.05        14.21 o                         
  -3  -3   6         30.48         19.19        21.71 o                         
  -2  -3   6        106.78        119.23        13.77 o                         
  -1  -3   6        197.39        218.94        17.12 o                         
   0  -3   6        197.38        221.71        17.53 o                         
   1  -3   6        100.78        102.36        13.17 o                         
   2  -3   6        473.85        509.90        20.44 o                         
   3  -3   6         19.34         20.79        11.38 o                         
   4  -3   6        225.29        230.29        14.51 o                         
   5  -3   6        579.15        540.43        28.10 o                         
   6  -3   6        163.23        200.45        22.22 o                         
   7  -3   6        501.11        464.77        44.21 o                         
  -7  -2   6        216.14        242.81        31.05 o                         
  -6  -2   6        101.98         94.70        19.32 o                         
  -5  -2   6          0.48        -12.34        26.98 o                         
  -4  -2   6         12.99          4.51        25.55 o                         
  -3  -2   6        326.71        308.39        17.34 o                         
  -2  -2   6        197.79        223.72        17.64 o                         
  -1  -2   6        451.55        447.13        15.98 o                         
   0  -2   6       1385.24       1384.32        27.30 o                         
   1  -2   6         86.11         58.18        10.90 o                         
   2  -2   6       2544.23       2487.98        43.13 o                         
   3  -2   6       1213.28       1170.39        36.06 o                         
   4  -2   6        471.97        448.47        19.54 o                         
   5  -2   6        396.72        415.99        37.77 o                         
   6  -2   6        336.70        297.85        39.37 o                         
   7  -2   6         88.43         67.60        33.22 o                         
  -7  -1   6        250.27        248.79        28.64 o                         
  -6  -1   6         82.65         95.92        18.23 o                         
  -5  -1   6        449.49        475.20        30.01 o                         
  -4  -1   6        322.09        362.04        21.68 o                         
  -3  -1   6        336.97        363.41        17.68 o                         
  -2  -1   6       1407.69       1411.47        25.88 o                         
  -1  -1   6        732.41        747.08        33.17 o                         
   0  -1   6        696.50        697.64        18.81 o                         
   1  -1   6         67.37         82.86        12.67 o                         
   2  -1   6        568.74        550.41        35.06 o                         
   3  -1   6        159.74        133.40        14.18 o                         
   4  -1   6         68.16         57.92        13.46 o                         
   5  -1   6         29.76         31.54        13.64 o                         
   6  -1   6          0.95         -7.20        16.35 o                         
  -8   0   6         24.76         59.34        29.78 o                         
  -7   0   6        104.01        141.21        26.56 o                         
  -6   0   6          0.23        -17.59        17.59 o                         
  -5   0   6        187.54        196.58        22.35 o                         
  -4   0   6          1.95         21.14        16.23 o                         
  -3   0   6         66.10         62.28        11.91 o                         
  -2   0   6         41.89         33.60         9.84 o                         
  -1   0   6        112.12        109.23        13.58 o                         
   0   0   6       3628.53       3636.59        44.12 o                         
   1   0   6       1118.38       1108.14        22.60 o                         
   2   0   6        119.46        125.14        13.64 o                         
   3   0   6        204.80        182.28        17.99 o                         
   4   0   6          6.73         18.87        13.43 o                         
   5   0   6         76.63         63.31        17.12 o                         
   6   0   6        463.76        476.74        29.64 o                         
  -8   1   6        155.88        160.00        24.46 o                         
  -7   1   6       1003.72        895.38        37.56 o                         
  -6   1   6        343.21        340.91        50.28 o                         
  -5   1   6         15.63         29.88        20.05 o                         
  -4   1   6         61.40         73.57        16.84 o                         
  -3   1   6         15.81         19.39        12.61 o                         
  -2   1   6        690.07        718.39        19.61 o                         
  -1   1   6        464.33        516.59        17.76 o                         
   0   1   6        393.42        389.42        16.16 o                         
   1   1   6        219.37        221.27        14.17 o                         
   2   1   6        106.44        102.34        13.02 o                         
   3   1   6        451.31        408.85        22.24 o                         
   4   1   6        284.86        269.68        20.43 o                         
   5   1   6        363.72        376.61        24.38 o                         
   6   1   6        688.43        692.41        50.81 o                         
  -8   2   6         29.79         39.24        19.13 o                         
  -7   2   6         60.43         12.04        17.43 o                         
  -6   2   6         44.38         38.39        22.75 o                         
  -5   2   6         46.52         34.42        16.54 o                         
  -4   2   6        311.22        324.95        23.23 o                         
  -3   2   6         18.54         13.67        15.02 o                         
  -2   2   6        585.60        581.34        17.91 o                         
  -1   2   6        498.79        541.51        17.76 o                         
   0   2   6        224.52        217.58        13.46 o                         
   1   2   6       2324.41       2374.53        35.51 o                         
   2   2   6        824.04        839.69        25.44 o                         
   3   2   6        477.48        475.20        25.10 o                         
   4   2   6        359.40        351.84        23.96 o                         
   5   2   6        187.27        153.26        25.70 o                         
   6   2   6        217.14        224.61        27.97 o                         
  -8   3   6         27.56         -6.00        30.73 o                         
  -7   3   6        243.85        266.31        22.65 o                         
  -6   3   6        535.72        493.18        27.01 o                         
  -5   3   6        265.79        248.40        21.79 o                         
  -4   3   6        175.65        152.47        19.03 o                         
  -3   3   6       1299.97       1278.56        49.91 o                         
  -2   3   6          8.26         28.47        15.71 o                         
  -1   3   6        415.28        434.32        20.80 o                         
   0   3   6        263.97        307.07        15.66 o                         
   1   3   6        488.47        513.67        19.10 o                         
   2   3   6         68.87         69.40        16.73 o                         
   3   3   6         13.54         -7.78        16.20 o                         
   4   3   6          8.00         23.00        18.29 o                         
   5   3   6          9.96         28.99        24.13 o                         
  -8   4   6         72.90         93.21        34.24 o                         
  -7   4   6          5.89        -17.41        28.09 o                         
  -6   4   6         49.45         69.71        17.08 o                         
  -5   4   6         46.95         45.20        16.20 o                         
  -4   4   6          0.32         37.36        16.14 o                         
  -3   4   6          0.14        -14.27        14.27 o                         
  -2   4   6        633.38        657.39        31.88 o                         
  -1   4   6       1887.08       1856.93        37.91 o                         
   0   4   6        470.58        520.31        22.18 o                         
   1   4   6         41.17         25.10        14.02 o                         
   2   4   6        266.84        250.33        22.41 o                         
   3   4   6          6.40         14.39        25.75 o                         
   4   4   6        286.77        282.46        44.20 o                         
  -7   5   6        111.90         51.21        29.85 o                         
  -6   5   6          1.35         -8.04        15.44 o                         
  -5   5   6         43.06         47.96        36.07 o                         
  -4   5   6          7.73         41.30        16.63 o                         
  -3   5   6        446.10        440.97        30.74 o                         
  -2   5   6        198.93        168.99        22.51 o                         
  -1   5   6        207.91        212.11        24.71 o                         
   0   5   6          3.44          5.49        18.98 o                         
   1   5   6        237.95        243.50        19.93 o                         
   2   5   6        313.54        316.76        25.97 o                         
   3   5   6         46.59         55.55        25.65 o                         
   4   5   6        525.24        474.59        55.33 o                         
  -7   6   6         25.26         -3.80        28.39 o                         
  -6   6   6        114.72        201.20        37.31 o                         
  -5   6   6         72.36         53.40        16.86 o                         
  -4   6   6         28.33         35.27        17.73 o                         
  -3   6   6        455.95        434.44        34.18 o                         
  -2   6   6          0.21        -17.91        17.91 o                         
  -1   6   6        600.58        610.81        35.14 o                         
   0   6   6        994.32       1060.44        44.37 o                         
   1   6   6        408.18        330.37        45.23 o                         
   2   6   6        266.50        253.19        45.81 o                         
   3   6   6        152.93        142.97        43.17 o                         
  -6   7   6        161.45        191.85        38.93 o                         
  -5   7   6        244.95        227.28        40.10 o                         
  -4   7   6        300.16        271.64        24.07 o                         
  -3   7   6        179.74        176.98        23.94 o                         
  -2   7   6         70.56        113.42        23.41 o                         
  -1   7   6         46.08         -5.23        21.56 o                         
   0   7   6        233.44        264.31        44.42 o                         
   1   7   6          7.73         13.75        35.26 o                         
  -5   8   6          8.35         36.72        35.12 o                         
  -4   8   6          4.11         17.13        24.43 o                         
  -3   8   6        437.81        394.95        30.13 o                         
  -2   8   6        480.31        405.14        31.86 o                         
  -1   8   6        105.38        109.78        26.62 o                         
  -1  -8   7         24.06         11.31        22.46 o                         
   0  -8   7        295.93        277.87        47.49 o                         
   1  -8   7        469.11        486.78        30.77 o                         
   2  -8   7        184.72        207.22        37.76 o                         
   3  -8   7         60.62         87.65        31.31 o                         
  -3  -7   7        166.44        121.90        39.80 o                         
  -2  -7   7         39.85         75.86        24.73 o                         
  -1  -7   7        647.20        658.83        38.08 o                         
   0  -7   7          6.16         13.31        24.95 o                         
   1  -7   7          0.66         16.11        18.73 o                         
   2  -7   7          3.31         14.35        15.75 o                         
   3  -7   7         60.25         72.72        30.73 o                         
   4  -7   7          2.19        -21.80        26.92 o                         
  -4  -6   7          0.04         -3.66        34.38 o                         
  -3  -6   7         16.28         40.09        33.94 o                         
  -2  -6   7         43.01         42.20        33.80 o                         
  -1  -6   7        401.36        386.99        30.24 o                         
   0  -6   7         19.46         18.81        18.88 o                         
   1  -6   7        146.54        161.81        21.67 o                         
   2  -6   7        371.88        370.40        24.38 o                         
   3  -6   7        244.81        256.41        34.25 o                         
   4  -6   7        663.58        686.68        47.29 o                         
  -5  -5   7        126.68        141.06        42.58 o                         
  -4  -5   7        132.86        154.53        39.51 o                         
  -3  -5   7       1164.85       1198.94        66.66 o                         
  -2  -5   7        338.74        336.21        29.19 o                         
  -1  -5   7        128.65        115.59        21.23 o                         
   0  -5   7         46.62         38.23        18.14 o                         
   1  -5   7        114.90         96.87        18.63 o                         
   2  -5   7         38.20         25.72        15.26 o                         
   3  -5   7         18.45         12.99        11.93 o                         
   4  -5   7         29.54         15.15        17.91 o                         
   5  -5   7        100.17        109.45        29.41 o                         
   6  -5   7        228.94        277.91        35.85 o                         
  -5  -4   7        161.61        199.01        29.96 o                         
  -4  -4   7        145.54        151.45        23.52 o                         
  -3  -4   7        238.70        245.76        19.81 o                         
  -2  -4   7         24.15         14.02        52.23 o                         
  -1  -4   7        754.87        758.50        35.01 o                         
   0  -4   7        585.35        543.28        29.55 o                         
   1  -4   7        318.22        302.41        18.97 o                         
   2  -4   7        105.10        117.10        19.15 o                         
   3  -4   7          7.38          7.58        20.97 o                         
   4  -4   7         48.84         23.99        20.78 o                         
   5  -4   7        803.77        821.22        34.95 o                         
   6  -4   7        108.34        156.28        33.95 o                         
  -6  -3   7         51.36         56.92        35.85 o                         
  -5  -3   7        298.78        311.26        31.17 o                         
  -4  -3   7        121.28        141.72        20.42 o                         
  -3  -3   7        297.77        333.04        25.48 o                         
  -2  -3   7        693.16        707.65        50.42 o                         
  -1  -3   7          4.76         -0.93        13.83 o                         
   0  -3   7          3.98          1.38        12.71 o                         
   1  -3   7         51.94         59.80        15.68 o                         
   2  -3   7        260.13        263.69        17.71 o                         
   3  -3   7         94.35         67.70        13.86 o                         
   4  -3   7        165.51        174.29        26.32 o                         
   5  -3   7        789.22        730.61        34.07 o                         
   6  -3   7         31.43        -15.66        26.19 o                         
  -6  -2   7         88.93         87.55        25.44 o                         
  -5  -2   7         18.83         18.08        21.65 o                         
  -4  -2   7          8.98          9.37        20.56 o                         
  -3  -2   7        304.90        339.15        19.25 o                         
  -2  -2   7        503.11        547.33        24.92 o                         
  -1  -2   7        202.04        207.86        15.61 o                         
   0  -2   7        538.42        546.55        20.54 o                         
   1  -2   7        817.31        784.01        40.31 o                         
   2  -2   7        603.86        588.80        23.63 o                         
   3  -2   7       1655.97       1649.78        43.86 o                         
   4  -2   7        222.91        208.36        18.82 o                         
   5  -2   7         47.05         38.38        14.03 o                         
   6  -2   7         90.78        102.57        33.07 o                         
  -7  -1   7         83.58         69.90        25.27 o                         
  -6  -1   7        148.23        188.37        26.71 o                         
  -5  -1   7        604.31        614.99        35.43 o                         
  -4  -1   7       1797.06       1728.12        41.29 o                         
  -3  -1   7         42.00         45.56        15.52 o                         
  -2  -1   7        313.14        321.01        15.87 o                         
  -1  -1   7         58.93         59.75        11.06 o                         
   0  -1   7         14.81        -10.94        10.94 o                         
   1  -1   7         88.94         80.11        12.47 o                         
   2  -1   7         40.29         24.87        13.48 o                         
   3  -1   7        173.62        196.03        28.30 o                         
   4  -1   7         33.97         42.83        14.18 o                         
   5  -1   7        595.48        585.42        34.26 o                         
   6  -1   7        366.75        335.43        25.34 o                         
  -7   0   7         98.12         89.84        32.63 o                         
  -6   0   7        448.44        448.70        31.63 o                         
  -5   0   7         56.87         62.87        19.90 o                         
  -4   0   7        334.20        293.53        34.84 o                         
  -3   0   7        399.42        377.62        22.28 o                         
  -2   0   7        538.87        534.77        20.89 o                         
  -1   0   7        471.89        478.73        17.57 o                         
   0   0   7        116.75        139.90        17.72 o                         
   1   0   7        132.02        133.49        13.95 o                         
   2   0   7          0.04         -8.39        12.93 o                         
   3   0   7        441.41        411.13        22.99 o                         
   4   0   7        923.78        916.06        31.54 o                         
   5   0   7         11.66          7.02        23.63 o                         
   6   0   7          0.20        -16.99        19.54 o                         
  -7   1   7         52.10         65.45        22.27 o                         
  -6   1   7        188.15        174.88        24.46 o                         
  -5   1   7          5.83          8.49        40.75 o                         
  -4   1   7        536.41        610.65        32.17 o                         
  -3   1   7        239.58        241.70        16.98 o                         
  -2   1   7          2.25          5.31        10.41 o                         
  -1   1   7         19.37         19.18        10.64 o                         
   0   1   7        293.76        271.92        15.17 o                         
   1   1   7        134.02        118.39        14.40 o                         
   2   1   7         75.08         69.81        15.96 o                         
   3   1   7        575.47        556.83        26.75 o                         
   4   1   7        571.75        496.21        26.89 o                         
   5   1   7         16.98         15.51        21.12 o                         
  -7   2   7         25.34         26.91        35.12 o                         
  -6   2   7        127.59         95.34        20.79 o                         
  -5   2   7          1.94         21.54        18.45 o                         
  -4   2   7        566.23        485.93        28.95 o                         
  -3   2   7        256.08        219.92        22.97 o                         
  -2   2   7        568.63        551.06        21.49 o                         
  -1   2   7        639.34        652.21        20.87 o                         
   0   2   7        753.62        761.59        22.32 o                         
   1   2   7       1334.75       1366.92        31.67 o                         
   2   2   7       1590.45       1625.61        40.86 o                         
   3   2   7          2.01        -15.70        15.70 o                         
   4   2   7         61.19         39.19        22.04 o                         
   5   2   7        112.08        136.56        26.84 o                         
  -7   3   7         98.57        107.37        29.70 o                         
  -6   3   7       1074.98       1028.30        38.09 o                         
  -5   3   7        780.41        719.36        40.56 o                         
  -4   3   7          1.73        -14.10        16.50 o                         
  -3   3   7        127.65        128.21        21.01 o                         
  -2   3   7         49.50         51.53        19.37 o                         
  -1   3   7         42.22         38.59        13.42 o                         
   0   3   7        126.96        115.15        15.52 o                         
   1   3   7         36.61         67.83        15.17 o                         
   2   3   7        192.94        166.64        18.24 o                         
   3   3   7         10.96         29.48        18.64 o                         
   4   3   7        523.26        530.00        43.04 o                         
  -7   4   7        286.45        265.90        23.04 o                         
  -6   4   7          0.25         16.93        17.39 o                         
  -5   4   7         17.61         39.57        17.79 o                         
  -4   4   7        440.64        421.00        28.17 o                         
  -3   4   7        332.32        337.16        26.00 o                         
  -2   4   7        152.70        148.39        24.00 o                         
  -1   4   7         10.76         20.61        19.19 o                         
   0   4   7        102.42         95.34        16.01 o                         
   1   4   7         82.67         66.70        18.68 o                         
   2   4   7        780.74        729.01        33.51 o                         
   3   4   7        312.98        281.22        32.02 o                         
   4   4   7          0.44        -28.38        33.94 o                         
  -7   5   7         22.70         46.67        33.07 o                         
  -6   5   7        180.42        181.80        21.71 o                         
  -5   5   7        452.66        414.33        27.85 o                         
  -4   5   7         56.72         72.46        19.85 o                         
  -3   5   7          4.30         19.13        23.04 o                         
  -2   5   7         12.78          1.47        18.86 o                         
  -1   5   7        148.73        149.27        43.83 o                         
   0   5   7          9.63         31.23        21.87 o                         
   1   5   7         21.69         29.20        23.46 o                         
   2   5   7        458.91        459.50        36.99 o                         
   3   5   7        175.31        106.97        42.73 o                         
  -6   6   7         16.53         61.60        36.14 o                         
  -5   6   7        262.10        230.16        23.55 o                         
  -4   6   7         22.41         36.76        27.80 o                         
  -3   6   7        348.82        314.37        27.67 o                         
  -2   6   7        257.85        232.72        27.50 o                         
  -1   6   7        410.21        412.87        33.01 o                         
   0   6   7       1160.15        993.94        62.84 o                         
   1   6   7        565.82        554.11        55.34 o                         
   2   6   7         36.77         39.36        37.75 o                         
  -5   7   7          7.63         14.13        29.77 o                         
  -4   7   7         40.36         41.81        20.59 o                         
  -3   7   7          8.57        -16.24        20.70 o                         
  -2   7   7         73.79        106.15        35.63 o                         
  -1   7   7         77.84         52.80        25.44 o                         
   0   7   7          3.82          1.61        34.38 o                         
  -1  -7   8         43.98         56.33        24.55 o                         
   0  -7   8        138.20        136.18        24.90 o                         
   1  -7   8         10.12          1.84        18.93 o                         
   2  -7   8        138.55        152.15        21.17 o                         
   3  -7   8         20.75        -22.53        30.14 o                         
  -3  -6   8        173.19        182.92        41.12 o                         
  -2  -6   8         19.97         14.17        23.54 o                         
  -1  -6   8         16.22        -22.68        22.68 o                         
   0  -6   8          5.27         25.72        20.58 o                         
   1  -6   8        258.96        306.11        26.72 o                         
   2  -6   8       1520.77       1546.55        44.16 o                         
   3  -6   8        391.64        465.02        45.37 o                         
   4  -6   8          6.23         30.43        28.82 o                         
  -4  -5   8        166.42        120.00        40.83 o                         
  -3  -5   8          2.67         -1.76        32.63 o                         
  -2  -5   8          2.35         15.90        25.97 o                         
  -1  -5   8        226.14        234.19        27.13 o                         
   0  -5   8        709.60        701.52        53.67 o                         
   1  -5   8        679.39        612.68        43.56 o                         
   2  -5   8          9.85         -2.01        17.40 o                         
   3  -5   8          0.17         -6.71        25.46 o                         
   5  -5   8        210.77        217.32        34.98 o                         
  -5  -4   8         18.26        -32.19        34.09 o                         
  -4  -4   8         51.18         14.18        24.65 o                         
  -3  -4   8        242.78        299.87        43.17 o                         
  -2  -4   8         33.90         46.60        22.09 o                         
  -1  -4   8         31.39         56.12        28.09 o                         
   0  -4   8        306.70        321.35        26.71 o                         
   1  -4   8        280.94        267.01        20.41 o                         
   2  -4   8        340.19        344.81        21.38 o                         
   3  -4   8        342.84        374.75        24.95 o                         
   4  -4   8         58.19         19.46        26.92 o                         
   5  -4   8         23.79          2.93        26.78 o                         
  -5  -3   8        553.94        677.08        60.02 o                         
  -4  -3   8        299.41        374.43        33.06 o                         
  -3  -3   8        256.23        277.04        28.76 o                         
  -2  -3   8         46.43         55.15        17.31 o                         
  -1  -3   8        170.19        166.23        23.32 o                         
   0  -3   8        138.63        131.17        17.66 o                         
   1  -3   8        323.56        328.14        22.21 o                         
   2  -3   8         18.61          0.09        15.89 o                         
   3  -3   8        209.97        244.50        24.64 o                         
   4  -3   8          6.06         -8.90        19.39 o                         
   5  -3   8         70.11         34.24        31.46 o                         
  -6  -2   8         94.12         86.19        37.46 o                         
  -5  -2   8        105.95        112.23        37.02 o                         
  -4  -2   8        122.81         94.00        25.39 o                         
  -3  -2   8          2.38         12.68        20.28 o                         
  -2  -2   8         19.51         11.53        16.05 o                         
  -1  -2   8         75.41         83.28        14.60 o                         
   0  -2   8       1318.19       1375.58        35.79 o                         
   1  -2   8       2208.74       2262.06        55.70 o                         
   2  -2   8        304.54        303.55        20.48 o                         
   3  -2   8          0.06         -1.62        13.68 o                         
   4  -2   8          0.20          6.14        26.04 o                         
   5  -2   8         42.26         38.02        22.68 o                         
  -6  -1   8        418.28        416.35        53.87 o                         
  -5  -1   8         10.10         37.48        22.50 o                         
  -4  -1   8          4.30         14.98        20.85 o                         
  -3  -1   8          4.09        -15.37        15.37 o                         
  -2  -1   8        554.56        624.33        24.79 o                         
  -1  -1   8       1336.19       1353.96        31.62 o                         
   0  -1   8        346.21        338.49        19.14 o                         
   1  -1   8          0.23        -13.51        13.51 o                         
   2  -1   8         38.13         40.68        15.22 o                         
   3  -1   8        119.11        114.01        17.30 o                         
   4  -1   8        209.36        236.14        24.39 o                         
   5  -1   8          4.36         33.03        19.37 o                         
  -7   0   8         13.82          1.47        23.33 o                         
  -6   0   8          0.14        -19.34        21.95 o                         
  -5   0   8         69.56         47.70        23.85 o                         
  -4   0   8        355.72        360.43        29.92 o                         
  -3   0   8         49.92         58.07        16.82 o                         
  -2   0   8         74.59         65.65        14.63 o                         
  -1   0   8        386.73        411.91        20.64 o                         
   0   0   8         30.37         30.35        13.22 o                         
   1   0   8       1193.51       1154.96        33.97 o                         
   2   0   8        365.34        349.37        27.26 o                         
   3   0   8         36.19         45.37        16.46 o                         
   4   0   8         21.72        -14.95        21.80 o                         
   5   0   8        131.46        123.24        23.97 o                         
  -7   1   8        171.66        176.81        26.78 o                         
  -6   1   8        555.16        596.82        36.90 o                         
  -5   1   8        418.10        461.31        32.57 o                         
  -4   1   8        147.89        121.04        22.98 o                         
  -3   1   8        222.84        238.37        21.00 o                         
  -2   1   8         22.78         27.47        13.73 o                         
  -1   1   8        832.52        853.08        24.27 o                         
   0   1   8        199.09        196.40        17.15 o                         
   1   1   8         65.75         57.71        14.59 o                         
   2   1   8         28.40          7.65        15.41 o                         
   3   1   8          9.17         11.79        17.11 o                         
   4   1   8         96.21         92.71        29.27 o                         
   5   1   8         89.31         75.65        38.19 o                         
  -7   2   8         23.98         10.19        21.50 o                         
  -6   2   8         70.48         55.19        22.49 o                         
  -5   2   8          7.39         11.41        19.40 o                         
  -4   2   8         23.33         10.77        18.91 o                         
  -3   2   8          0.08         13.52        21.36 o                         
  -2   2   8          1.01         -3.97        13.12 o                         
  -1   2   8       1746.33       1959.42        39.18 o                         
   0   2   8       1046.32       1041.72        33.96 o                         
   1   2   8        186.94        182.60        22.98 o                         
   2   2   8         30.72         22.11        17.42 o                         
   3   2   8          0.35         11.52        27.32 o                         
   4   2   8         50.95         59.36        24.80 o                         
  -7   3   8        120.75        174.65        25.14 o                         
  -6   3   8         30.77         21.59        20.14 o                         
  -5   3   8         20.62         38.19        35.85 o                         
  -4   3   8         47.37         31.74        26.70 o                         
  -3   3   8        681.84        677.87        36.46 o                         
  -2   3   8        813.98        855.68        39.29 o                         
  -1   3   8          9.36         28.62        14.48 o                         
   0   3   8          3.46         -4.88        16.24 o                         
   1   3   8         62.82         74.54        30.92 o                         
   2   3   8        220.00        206.74        28.29 o                         
   3   3   8         34.07         36.43        34.38 o                         
  -6   4   8         35.56          7.08        53.11 o                         
  -5   4   8        177.14        161.84        24.66 o                         
  -4   4   8         17.81          3.95        19.60 o                         
  -3   4   8        184.19        212.63        26.20 o                         
  -2   4   8        212.77        191.44        25.57 o                         
  -1   4   8         67.54         68.41        22.85 o                         
   0   4   8       1061.12       1047.98        46.18 o                         
   1   4   8        267.99        298.86        54.88 o                         
   2   4   8         30.90         11.02        31.46 o                         
   3   4   8         39.77         26.34        35.85 o                         
  -6   5   8        175.44        185.08        24.31 o                         
  -5   5   8         56.64         40.91        21.23 o                         
  -4   5   8        297.20        299.63        54.23 o                         
  -3   5   8         60.70         82.03        57.87 o                         
  -2   5   8        558.46        526.79        35.43 o                         
  -1   5   8         40.81         52.91        24.78 o                         
   0   5   8         21.11         29.56        33.51 o                         
   1   5   8          5.36         35.85        35.85 o                         
   2   5   8         24.73         61.16        38.92 o                         
  -5   6   8         20.60         20.61        21.46 o                         
  -4   6   8          0.26        -20.35        20.35 o                         
  -3   6   8        169.67        173.13        26.98 o                         
  -2   6   8        813.06        759.25        42.36 o                         
  -1   6   8        288.79        279.41        37.25 o                         
   0   6   8         19.44         52.97        37.60 o                         
  -2  -6   9        123.72        118.82        38.05 o                         
  -1  -6   9        119.73        179.08        29.19 o                         
   0  -6   9        591.69        624.72        37.37 o                         
   1  -6   9        211.00        236.72        27.10 o                         
   2  -6   9         70.38         55.44        20.95 o                         
   3  -6   9         32.34         12.88        34.38 o                         
  -3  -5   9        252.80        166.54        41.42 o                         
  -2  -5   9       1229.57       1263.45        50.69 o                         
  -1  -5   9        152.16        174.75        32.19 o                         
   0  -5   9         67.12         49.40        24.66 o                         
   1  -5   9         29.13         34.99        27.36 o                         
   2  -5   9         68.37         68.88        20.91 o                         
   3  -5   9          2.98         17.46        25.68 o                         
   4  -5   9          4.03         13.75        31.02 o                         
  -4  -4   9          6.66         41.99        34.97 o                         
  -3  -4   9         31.90         19.46        34.38 o                         
  -2  -4   9        456.24        423.74        45.60 o                         
  -1  -4   9         47.35         32.35        22.17 o                         
   0  -4   9        135.35        140.59        24.85 o                         
   1  -4   9        464.74        443.41        25.90 o                         
   2  -4   9         92.29        149.85        41.04 o                         
   3  -4   9        310.58        312.67        26.02 o                         
   4  -4   9        363.26        357.38        25.76 o                         
  -5  -3   9        109.64        107.84        41.26 o                         
  -4  -3   9        676.34        745.29        50.66 o                         
  -3  -3   9        138.49        202.02        30.51 o                         
  -2  -3   9        363.90        333.87        43.91 o                         
  -1  -3   9        427.91        464.69        32.98 o                         
   0  -3   9         14.05         27.11        16.71 o                         
   1  -3   9        148.54        124.05        18.64 o                         
   2  -3   9        100.56         80.11        17.55 o                         
   3  -3   9          0.27        -20.85        22.46 o                         
   4  -3   9         51.20         41.67        18.99 o                         
  -5  -2   9         55.65         43.75        35.56 o                         
  -4  -2   9        157.30        124.24        38.78 o                         
  -3  -2   9          0.11         29.82        28.68 o                         
  -2  -2   9        468.79        457.68        37.04 o                         
  -1  -2   9        613.72        629.06        51.57 o                         
   0  -2   9        166.03        195.37        25.16 o                         
   1  -2   9         40.67         68.90        17.35 o                         
   2  -2   9          1.38        -12.15        15.45 o                         
   3  -2   9         37.17         44.14        27.22 o                         
   4  -2   9        905.90        976.52        41.30 o                         
  -6  -1   9          0.07        -16.24        31.75 o                         
  -5  -1   9         22.74         21.80        33.51 o                         
  -4  -1   9       1013.45       1053.57        64.15 o                         
  -3  -1   9       1335.20       1371.78        49.73 o                         
  -2  -1   9        125.43        126.41        20.12 o                         
  -1  -1   9         14.37         17.09        14.68 o                         
   0  -1   9         16.49         31.72        16.75 o                         
   1  -1   9         70.79        113.52        26.69 o                         
   2  -1   9        118.03        117.52        19.20 o                         
   3  -1   9          1.39         -7.21        23.26 o                         
   4  -1   9        254.21        259.68        27.22 o                         
  -6   0   9         23.13         79.44        27.07 o                         
  -5   0   9         27.36          2.27        22.84 o                         
  -4   0   9        102.50         65.94        24.05 o                         
  -3   0   9        399.05        486.88        34.60 o                         
  -2   0   9          3.57         -2.05        16.57 o                         
  -1   0   9        202.11        222.38        44.21 o                         
   0   0   9        418.06        415.91        28.75 o                         
   1   0   9        100.86        124.77        21.06 o                         
   2   0   9        714.33        736.09        32.47 o                         
   3   0   9         92.18        103.40        23.97 o                         
   4   0   9        146.94        120.88        24.62 o                         
  -6   1   9        139.06        186.86        29.31 o                         
  -5   1   9        470.85        428.68        33.86 o                         
  -4   1   9          2.95        -24.87        24.87 o                         
  -3   1   9        593.82        651.65        51.76 o                         
  -2   1   9        223.53        262.67        23.44 o                         
  -1   1   9         16.83         20.50        16.74 o                         
   0   1   9        175.24        201.12        21.73 o                         
   1   1   9        163.34        191.84        21.95 o                         
   2   1   9         34.08         43.84        18.58 o                         
   3   1   9          0.67          2.05        22.85 o                         
   4   1   9        400.07        388.75        52.91 o                         
  -6   2   9          0.31          4.87        22.79 o                         
  -5   2   9        233.52        191.16        27.57 o                         
  -4   2   9        143.23        163.29        26.40 o                         
  -3   2   9        526.99        587.51        76.79 o                         
  -2   2   9        506.14        551.91        50.80 o                         
  -1   2   9         67.19         47.90        25.91 o                         
   0   2   9         13.19         40.31        18.61 o                         
   1   2   9         18.45         -6.17        21.88 o                         
   2   2   9        318.48        279.69        41.13 o                         
   3   2   9        880.03        840.57        62.53 o                         
  -6   3   9        136.21        138.04        25.31 o                         
  -5   3   9       1117.87       1093.92        46.58 o                         
  -4   3   9        745.69        770.68        41.35 o                         
  -3   3   9        127.05         73.30        23.79 o                         
  -2   3   9          2.18        -11.86        21.57 o                         
  -1   3   9         48.76         20.34        32.04 o                         
   0   3   9          0.37          0.90        23.23 o                         
   1   3   9        220.97        232.96        30.32 o                         
   2   3   9         42.96         59.99        36.73 o                         
  -5   4   9        111.65         80.60        24.05 o                         
  -4   4   9         83.80         82.02        30.22 o                         
  -3   4   9        120.11        104.65        25.42 o                         
  -2   4   9        196.06        190.79        27.81 o                         
  -1   4   9        126.23        161.55        39.66 o                         
   0   4   9        170.26        209.85        42.58 o                         
   1   4   9        433.37        456.62        59.94 o                         
  -4   5   9        460.36        459.93        53.87 o                         
  -3   5   9        103.07         87.91        25.66 o                         
  -2   5   9         22.56         -3.40        42.28 o                         
  -1   5   9         79.20        104.77        39.36 o                         
   0   5   9         48.77         34.38        36.73 o                         
  -1  -5  10        134.15        121.56        28.47 o                         
   0  -5  10          5.20        -13.65        23.37 o                         
   1  -5  10        209.54        203.25        27.99 o                         
  -3  -4  10         29.20         16.53        37.16 o                         
  -2  -4  10        197.19        146.93        41.12 o                         
  -1  -4  10         19.44         22.08        24.81 o                         
   0  -4  10        133.73        166.83        27.52 o                         
   1  -4  10        755.42        831.50        89.25 o                         
   2  -4  10        167.40        206.19        41.41 o                         
  -3  -3  10        106.41        119.55        41.26 o                         
  -2  -3  10         68.96         51.80        35.12 o                         
  -1  -3  10        213.67        219.35        42.51 o                         
   0  -3  10        192.07        185.87        48.95 o                         
   1  -3  10        188.30        165.02        26.27 o                         
   2  -3  10         70.40         85.36        23.26 o                         
   3  -3  10         19.67         11.72        21.17 o                         
  -4  -2  10         95.92         56.34        38.34 o                         
  -3  -2  10         18.48         21.45        25.33 o                         
  -2  -2  10         24.05         42.87        33.80 o                         
  -1  -2  10        120.17        123.61        48.80 o                         
   0  -2  10         51.28         37.03        18.54 o                         
   1  -2  10        656.57        634.19        38.01 o                         
   2  -2  10        890.41        858.62        42.10 o                         
   3  -2  10        490.75        475.29        33.95 o                         
  -4  -1  10        198.49        187.46        42.44 o                         
  -3  -1  10         72.80         65.88        26.21 o                         
  -2  -1  10        192.95        174.97        23.28 o                         
  -1  -1  10         19.50          6.65        30.36 o                         
   0  -1  10        343.46        315.93        25.63 o                         
   1  -1  10          3.65         -9.10        21.39 o                         
   2  -1  10        141.06        174.61        59.41 o                         
   3  -1  10          0.92          0.82        21.11 o                         
  -5   0  10          1.52         -6.29        33.80 o                         
  -4   0  10        110.19        145.74        38.78 o                         
  -3   0  10        316.12        314.53        45.81 o                         
  -2   0  10          2.35         41.73        24.52 o                         
  -1   0  10        554.34        593.99        39.89 o                         
   0   0  10        694.92        722.41        45.17 o                         
   1   0  10          2.43         13.86        22.50 o                         
   2   0  10        254.02        244.51        45.73 o                         
   3   0  10        191.14        193.52        29.11 o                         
  -5   1  10        207.77        212.05        40.98 o                         
  -4   1  10        137.33        146.04        38.49 o                         
  -3   1  10        212.75        173.71        40.68 o                         
  -2   1  10        415.55        335.21        32.65 o                         
  -1   1  10          5.49         18.12        21.00 o                         
   0   1  10        220.20        198.66        29.38 o                         
   1   1  10         57.79         16.53        33.21 o                         
   2   1  10         40.55         78.13        36.29 o                         
  -5   2  10         48.75         42.04        24.75 o                         
  -4   2  10          1.83        -21.95        31.60 o                         
  -3   2  10          4.31          4.97        33.21 o                         
  -2   2  10        111.70         71.41        35.85 o                         
  -1   2  10          0.13         -5.29        23.43 o                         
   0   2  10        962.19        987.72        48.72 o                         
   1   2  10        675.07        575.98        56.08 o                         
   2   2  10        266.96        161.57        40.69 o                         
  -4   3  10         77.31         56.94        31.61 o                         
  -3   3  10         47.92         20.78        32.19 o                         
  -2   3  10        137.56        150.72        38.78 o                         
  -1   3  10        121.85         64.82        35.70 o                         
   0   3  10         25.83          3.69        34.97 o                         
   1   3  10         27.95         54.28        37.90 o                         
  -3   4  10         25.94        -27.65        30.73 o                         
  -2   4  10        716.50        736.33        60.47 o                         
  -1   4  10        253.28        284.06        46.69 o                         
  -1  -3  11          5.99          2.93        34.38 o                         
   0  -3  11         51.92         33.66        26.85 o                         
  -2  -2  11          6.60         71.55        36.43 o                         
  -1  -2  11        241.92        286.25        45.66 o                         
   0  -2  11        547.83        557.02        52.55 o                         
   1  -2  11         88.16         62.04        25.94 o                         
  -3  -1  11        197.29        165.95        44.63 o                         
  -2  -1  11        208.11        286.68        48.15 o                         
  -1  -1  11          0.64        -17.12        30.87 o                         
   0  -1  11          1.45          1.90        32.92 o                         
   1  -1  11         27.88         32.61        24.93 o                         
  -3   0  11        241.64        238.40        46.10 o                         
  -2   0  11        374.09        316.30        49.18 o                         
  -1   0  11          2.95         14.92        34.82 o                         
   0   0  11         63.71        119.98        38.34 o                         
   1   0  11        144.65        181.60        40.83 o                         
  -3   1  11          6.84          9.36        35.41 o                         
  -2   1  11         28.01         33.95        36.43 o                         
  -1   1  11         22.98         87.64        37.46 o                         
   0   1  11          0.34         12.73        34.24 o                         
  -2   2  11        380.76        478.33        55.47 o                         
  -1   2  11        468.52        442.94        53.43 o                         
                                                                                
